# Supplementary material for: Identification of Copy Number Variations in Four Horse Breed Populations in South Korea
Source: Animals (Basel). 2022 Dec 12;12(24):3501. doi: 10.3390/ani12243501 (PMC9774267; doi:10.3390/ani12243501)
Supplement: Supplementary file 1 [file animals-12-03501-s001.zip › Supplementary Table.xlsx]

## Sheet: Sheet1
Table S1	Distribution of copy number variation region (CNVR) in 31 horse (Equus caballus) autosomes.
Table S2	Genome-wide CNVRs discovered in four horse populations.
Table S3	Comparison of reported copy number variation regions (CNVRs) for horses (Equus caballus).
Table S4	PANTHER gene ontology analysis of annotated genes in each horse breed.

## Sheet: Table S1
a) Jeju horse						b) Thoroughbred						c) Jeju riding horse						d) Hanla horse
Chr	Length of Chromosome (MB)	Total Length	Number of CNVR	Percentage (%)		Chr	Length of Chromosome (MB)	Total Length	Number of CNVR	Percentage (%)		0	Length of Chromosome (MB)	Total Length	Number of CNVR	Percentage (%)		Chr	Length of Chromosome (MB)	Total Length	Number of CNVR	Percentage (%)
1	188.26	455544	5	0.00241976		1	188.26	5507992	25	0.0292574		1	188.26	6165407	22	0.0327494		1	188.26	8223313	34	0.0436806
2	121.35	171450	1	0.00141286		2	121.35	3046346	21	0.0251038		2	121.35	4952755	16	0.0408138		2	121.35	3305126	15	0.0272363
3	121.35	275207	2	0.00226788		3	121.35	3656360	13	0.0301307		3	121.35	5130401	20	0.0422777		3	121.35	3358982	18	0.0276801
4	109.46	286083	4	0.00261358		4	109.46	4576843	20	0.0418129		4	109.46	4728486	23	0.0431983		4	109.46	6051132	24	0.0552817
5	96.76	0	0	0		5	96.76	3496016	9	0.0361308		5	96.76	4037041	17	0.0417222		5	96.76	3036412	15	0.0313809
6	87.23	80366	1	0.000921311		6	87.23	1564397	7	0.0179342		6	87.23	2422939	8	0.0277764		6	87.23	1771156	10	0.0203044
7	100.79	123411	1	0.00122444		7	100.79	10377522	22	0.102962		7	100.79	4476385	17	0.044413		7	100.79	5810465	20	0.0576492
8	97.56	91465	1	0.000937526		8	97.56	2140590	9	0.0219413		8	97.56	1558275	10	0.0159725		8	97.56	2985289	14	0.0305995
9	85.79	0	0	0		9	85.79	1680464	12	0.0195881		9	85.79	3476542	11	0.0405239		9	85.79	2131162	11	0.0248416
10	85.16	170461	1	0.00200166		10	85.16	1370502	8	0.0160933		10	85.16	3006795	11	0.0353076		10	85.16	3284724	13	0.0385712
11	61.68	113588	2	0.00184157		11	61.68	1531951	6	0.0248371		11	61.68	4831005	5	0.0783237		11	61.68	1130567	7	0.0183296
12	36.99	2156704	1	0.0583051		12	36.99	3108715	5	0.084042		12	36.99	3341280	5	0.0903293		12	36.99	3118670	4	0.0843112
13	43.78	0	0	0		13	43.78	1199753	3	0.0274041		13	43.78	1146693	5	0.0261922		13	43.78	929375	5	0.0212283
14	94.6	0	0	0		14	94.6	1277582	9	0.0135051		14	94.6	3805720	9	0.0402296		14	94.6	632079	6	0.0066816
15	92.85	0	0	0		15	92.85	1421468	8	0.0153093		15	92.85	4426013	17	0.0476684		15	92.85	1332520	9	0.0143513
16	88.96	31409	1	0.000353069		16	88.96	4511445	12	0.0507132		16	88.96	2260065	10	0.0254054		16	88.96	1552945	8	0.0174567
17	80.72	0	0	0		17	80.72	5552898	18	0.0687921		17	80.72	725516	6	0.00898806		17	80.72	1342861	7	0.016636
18	82.64	156679	1	0.00189592		18	82.64	2643217	11	0.0319847		18	82.64	1607265	12	0.019449		18	82.64	2455389	13	0.0297119
19	62.68	208239	1	0.00332226		19	62.68	793195	6	0.0126547		19	62.68	823501	6	0.0131382		19	62.68	607089	4	0.00968553
20	65.34	195447	3	0.00299123		20	65.34	3607391	15	0.0552095		20	65.34	2668545	15	0.0408409		20	65.34	2459075	13	0.0376351
21	58.98	0	0	0		21	58.98	1218009	6	0.0206512		21	58.98	789555	6	0.0133868		21	58.98	1070419	5	0.0181488
22	50.93	0	0	0		22	50.93	337875	1	0.00663411		22	50.93	484730	3	0.00951757		22	50.93	404740	5	0.00794699
23	55.56	120767	1	0.00217363		23	55.56	1806398	2	0.0325126		23	55.56	1510158	4	0.0271807		23	55.56	1333981	7	0.0240097
24	48.29	0	0	0		24	48.29	12255	1	0.000253779		24	48.29	0	0	0		24	48.29	340814	3	0.00705765
25	40.28	0	0	0		25	40.28	847574	4	0.0210421		25	40.28	2163918	7	0.0537219		25	40.28	1209199	5	0.0300198
26	43.15	530901	3	0.0123036		26	43.15	2200937	8	0.0510067		26	43.15	3109537	13	0.0720634		26	43.15	2730491	12	0.063279
27	40.25	0	0	0		27	40.25	250145	2	0.00621478		27	40.25	1184389	6	0.0294258		27	40.25	695090	5	0.0172693
28	47.35	0	0	0		28	47.35	1781893	8	0.0376324		28	47.35	1833730	6	0.0387271		28	47.35	772633	7	0.0163175
29	34.78	0	0	0		29	34.78	88912	1	0.00255641		29	34.78	1233086	5	0.0354539		29	34.78	464887	3	0.0133665
30	31.4	0	0	0		30	31.4	254716	3	0.00811197		30	31.4	366217	3	0.011663		30	31.4	677552	2	0.0215781
31	26	308210	1	0.0118542		31	26	1663239	6	0.0639707		31	26	841732	3	0.0323743		31	26	1103605	6	0.0424463
Total	2280.92	5475931	30	0.00240076		Total	2280.92	73526600	281	0.0322355		Total	2280.92	79107681	301	0.0346824		Total	2280.92	66321742	310	0.0290768

## Sheet: Table S2
CNVR	Chr	Start	End	Length	Num	List	Jeju horse	Thoroughbred	Jeju riding horse	Hanla horse	Type	Genes	QTL
CNVR1	chr1	4277818	4315962	38145	1	Hanla horse	.	.	.	Loss	Loss	.	.
CNVR2	chr1	4967311	5019177	51867	1	Thoroughbred	.	Loss	.	.	Loss	.	.
CNVR3	chr1	13368223	13391655	23433	1	Hanla horse	.	.	.	Loss	Loss	GRK5	.
CNVR4	chr1	15792557	15820581	28025	1	Hanla horse	.	.	.	Loss	Loss	CCDC172	.
CNVR5	chr1	33982178	34163704	181527	3	Thoroughbred,Jeju riding horse,Hanla horse	.	Loss	Loss	Loss	Loss	CYP2C92,LOC100061367,LOC100061400	.
CNVR6	chr1	34353924	34485904	131981	1	Jeju riding horse	.	.	Loss	.	Loss	LOC100061502	.
CNVR7	chr1	37554413	37724426	170014	1	Hanla horse	.	.	.	Gain	Gain	PCGF5	.
CNVR8	chr1	42334545	42448706	114162	1	Jeju riding horse	.	.	Loss	.	Loss	PRKG1	.
CNVR9	chr1	42448706	42469484	20779	2	Jeju horse,Jeju riding horse	Loss	.	Loss	.	Loss	PRKG1	.
CNVR10	chr1	42469484	42503810	34327	1	Jeju riding horse	.	.	Loss	.	Loss	PRKG1	.
CNVR11	chr1	45190198	45434712	244515	1	Thoroughbred	.	Loss	.	.	Loss	PCDH15	.
CNVR12	chr1	45969677	46132346	162670	1	Hanla horse	.	.	.	Gain	Gain	.	.
CNVR13	chr1	46132346	46691403	559058	2	Jeju riding horse,Hanla horse	.	.	Gain	Gain	Gain	.	.
CNVR14	chr1	46691403	46783126	91724	4	Jeju horse,Thoroughbred,Jeju riding horse,Hanla horse	Gain	Mixed	Gain	Gain	Mixed	ZWINT	Semen volume QTL (239624)
CNVR15	chr1	46783126	47452744	669619	1	Hanla horse	.	.	.	Gain	Gain	ZWINT	.
CNVR16	chr1	48174058	48242410	68353	1	Hanla horse	.	.	.	Gain	Gain	.	.
CNVR17	chr1	50072814	50091125	18312	2	Thoroughbred,Jeju riding horse	.	Gain	Gain	.	Gain	ANK3	.
CNVR18	chr1	50091125	50478737	387613	1	Thoroughbred	.	Gain	.	.	Gain	ANK3	Bone fracture QTL (29509),Withers height QTL (165967),chronic progressive lymphedema QTL (28312)
CNVR19	chr1	50632589	50843926	211338	1	Thoroughbred	.	Loss	.	.	Loss	LOC111773990,LOC111774661,RHOBTB1	chronic progressive lymphedema QTL (28312)
CNVR20	chr1	51390256	51410762	20507	1	Hanla horse	.	.	.	Gain	Gain	CABCOCO1	.
CNVR21	chr1	53930180	53988640	58461	1	Hanla horse	.	.	.	Gain	Gain	.	.
CNVR22	chr1	57760860	57805094	44235	1	Thoroughbred	.	Loss	.	.	Loss	SRGN	Withers height QTL (165969)
CNVR23	chr1	60145840	60199369	53530	4	Jeju horse,Thoroughbred,Jeju riding horse,Hanla horse	Gain	Gain	Gain	Mixed	Mixed	CDH23	.
CNVR24	chr1	60528921	60892111	363191	3	Thoroughbred,Jeju riding horse,Hanla horse	.	Loss	Mixed	Loss	Mixed	ANAPC16,ASCC1,DDIT4,DNAJB12,MICU1	Osteochondrosis QTL (27157),Recurrent uveitis QTL (28792),chronic progressive lymphedema QTL (28315)
CNVR25	chr1	60892111	60954254	62144	1	Jeju riding horse	.	.	Mixed	.	Mixed	MICU1	Osteochondrosis QTL (27157),Recurrent uveitis QTL (28792),chronic progressive lymphedema QTL (28315)
CNVR26	chr1	60954254	61046256	92003	2	Thoroughbred,Jeju riding horse	.	Gain	Mixed	.	Mixed	MCU	Osteochondrosis QTL (27157),Recurrent uveitis QTL (28792),chronic progressive lymphedema QTL (28315)
CNVR27	chr1	62751674	62818065	66392	3	Thoroughbred,Jeju riding horse,Hanla horse	.	Loss	Loss	Loss	Loss	KAT6B	.
CNVR28	chr1	62818065	62876363	58299	2	Thoroughbred,Jeju riding horse	.	Loss	Loss	.	Loss	KAT6B	.
CNVR29	chr1	63547442	63991102	443661	1	Hanla horse	.	.	.	Loss	Loss	LRMDA	Hydrocephalus QTL (239632)
CNVR30	chr1	65922084	66256151	334068	2	Thoroughbred,Jeju riding horse	.	Loss	Loss	.	Loss	.	Hydrocephalus QTL (239637),Hydrocephalus QTL (239638),Hydrocephalus QTL (239639),Hydrocephalus QTL (239640),chronic progressive lymphedema QTL (28319)
CNVR31	chr1	69175264	69561176	385913	1	Hanla horse	.	.	.	Loss	Loss	.	Hydrocephalus QTL (239652),Hydrocephalus QTL (239653),Hydrocephalus QTL (239654),Hydrocephalus QTL (239655)
CNVR32	chr1	69994333	70539539	545207	1	Jeju riding horse	.	.	Loss	.	Loss	CXCL12	Hydrocephalus QTL (239663),Hydrocephalus QTL (239664),Hydrocephalus QTL (239665),Hydrocephalus QTL (239666),Hydrocephalus QTL (239667)
CNVR33	chr1	72155297	72451788	296492	1	Hanla horse	.	.	.	Loss	Loss	LOC100056321,LOC100056363,LOC100056446,LOC102147809	.
CNVR34	chr1	76001872	76154827	152956	1	Hanla horse	.	.	.	Loss	Loss	EDARADD,HEATR1,LGALS8	.
CNVR35	chr1	87740989	87853263	112275	1	Hanla horse	.	.	.	Loss	Loss	.	Hydrocephalus QTL (239721)
CNVR36	chr1	91959860	92052701	92842	1	Jeju riding horse	.	.	Gain	.	Gain	LOC100067811	.
CNVR37	chr1	92052701	92265429	212729	3	Thoroughbred,Jeju riding horse,Hanla horse	.	Mixed	Gain	Loss	Mixed	LOC100067811,LOC111775136	.
CNVR38	chr1	103701080	103803731	102652	1	Hanla horse	.	.	.	Gain	Gain	.	.
CNVR39	chr1	109437369	109512803	75435	4	Jeju horse,Thoroughbred,Jeju riding horse,Hanla horse	Loss	Loss	Loss	Loss	Loss	.	.
CNVR40	chr1	115100971	115180389	79419	1	Hanla horse	.	.	.	Gain	Gain	LOC111775605,TUBGCP5	.
CNVR41	chr1	120016284	120406933	390650	1	Hanla horse	.	.	.	Loss	Loss	ARID3B,CLK3,CPLX3,CSK,CYP1A1,CYP1A2,EDC3,LMAN1L,LOC100062522,LOC102147590,LOC111775325,MPI,SCAMP2,ULK3	.
CNVR42	chr1	122968083	123613127	645045	1	Thoroughbred	.	Loss	.	.	Loss	LARP6,LRRC49,THAP10,THSD4,UACA	.
CNVR43	chr1	124048113	124137088	88976	3	Thoroughbred,Jeju riding horse,Hanla horse	.	Gain	Gain	Gain	Gain	TLE3	.
CNVR44	chr1	124137088	124176968	39881	2	Jeju riding horse,Hanla horse	.	.	Gain	Gain	Gain	.	.
CNVR45	chr1	126106188	126511039	404852	1	Thoroughbred	.	Loss	.	.	Loss	C1H15orf61,IQCH,MAP2K5	Osteochondrosis QTL (27156),chronic progressive lymphedema QTL (28314)
CNVR46	chr1	135938654	136053322	114669	1	Thoroughbred	.	Loss	.	.	Loss	RFX7	.
CNVR47	chr1	138722881	138864779	141899	1	Thoroughbred	.	Loss	.	.	Loss	.	chronic progressive lymphedema QTL (28313)
CNVR48	chr1	149661101	149671609	10509	2	Thoroughbred,Hanla horse	.	Gain	.	Gain	Gain	INAFM2	.
CNVR49	chr1	154902949	155226154	323206	2	Jeju riding horse,Hanla horse	.	.	Loss	Loss	Loss	FMN1,GREM1,SCG5	Osteochondrosis QTL (27164),chronic progressive lymphedema QTL (28320)
CNVR50	chr1	155226154	155325635	99482	1	Hanla horse	.	.	.	Loss	Loss	FMN1	.
CNVR51	chr1	155360863	155487167	126305	2	Jeju riding horse,Hanla horse	.	.	Mixed	Loss	Mixed	FMN1,RYR3	.
CNVR52	chr1	155487167	155706720	219554	3	Thoroughbred,Jeju riding horse,Hanla horse	.	Loss	Mixed	Loss	Mixed	RYR3	.
CNVR53	chr1	155706720	155759738	53019	2	Jeju riding horse,Hanla horse	.	.	Mixed	Loss	Mixed	RYR3	.
CNVR54	chr1	155759738	155795029	35292	1	Hanla horse	.	.	.	Loss	Loss	RYR3	.
CNVR55	chr1	155795029	155915520	120492	2	Thoroughbred,Hanla horse	.	Loss	.	Loss	Loss	RYR3	.
CNVR56	chr1	155915520	156277299	361780	3	Thoroughbred,Jeju riding horse,Hanla horse	.	Loss	Loss	Loss	Loss	AVEN,CHRM5,EMC4,EMC7,KATNBL1,RYR3,SLC12A6	.
CNVR57	chr1	156277299	156491374	214076	4	Jeju horse,Thoroughbred,Jeju riding horse,Hanla horse	Loss	Loss	Loss	Loss	Loss	LOC100071911,LOC100071922,LOC106782153,LPCAT4,NOP10,NUTM1,SLC12A6	.
CNVR58	chr1	156491374	156657881	166508	3	Thoroughbred,Jeju riding horse,Hanla horse	.	Loss	Loss	Loss	Loss	LOC100071941,LOC100071951,LOC100071958,LOC100071963,LOC100071966,LOC100071974	.
CNVR59	chr1	156657881	156687241	29361	2	Thoroughbred,Jeju riding horse	.	Loss	Loss	.	Loss	LOC100071996	.
CNVR60	chr1	157559570	157614857	55288	1	Jeju riding horse	.	.	Gain	.	Gain	LOC100072221,LOC100072227,LOC100072237	.
CNVR61	chr1	157614857	157705782	90926	2	Jeju riding horse,Hanla horse	.	.	Gain	Gain	Gain	LOC100072245,LOC100072254,LOC100072258,LOC100072265,LOC100072271	.
CNVR62	chr1	158969159	159259073	289915	1	Jeju riding horse	.	.	Gain	.	Gain	LOC100072612,LOC100072642,RNASE10,RNASE11,RNASE12,RNASE9	.
CNVR63	chr1	159259073	159296153	37081	2	Jeju riding horse,Hanla horse	.	.	Gain	Loss	Mixed	ANG,RNASE4	Withers height QTL (165992)
CNVR64	chr1	159296153	159923439	627287	1	Hanla horse	.	.	.	Loss	Loss	ARHGEF40,CHD8,EDDM3B,HNRNPC,LOC100072707,LOC100072715,LOC102148204,LOC111768548,METTL17,METTL3,NDRG2,RAB2B,RNASE1,RNASE13,RNASE6,RPGRIP1,SLC39A2,SUPT16H,TMEM253,TOX4,TPPP2,ZNF219	Recurrent uveitis QTL (181830),Recurrent uveitis QTL (181831)
CNVR65	chr1	160019561	160102520	82960	1	Hanla horse	.	.	.	Loss	Loss	LOC100059491,LOC100072752	.
CNVR66	chr1	161771630	161862694	91065	1	Thoroughbred	.	Loss	.	.	Loss	.	.
CNVR67	chr1	162180649	162216400	35752	1	Hanla horse	.	.	.	Gain	Gain	.	.
CNVR68	chr1	162688156	163171738	483583	1	Jeju riding horse	.	.	Gain	.	Gain	ACIN1,AJUBA,C1H14orRH19,C1H14orf93,CDH24,CEBPE,HAUS4,LOC100056528,LOC100056576,LOC100056624,LOC111768609,LRP10,MMP14,MRPL52,OXA1L,PRMT5,PSMB11,PSMB5,RBM23,REM2,RNF212B,SLC7A7,SLC7A8	.
CNVR69	chr1	165267754	165554624	286871	3	Thoroughbred,Jeju riding horse,Hanla horse	.	Gain	Gain	Gain	Gain	STXBP6	.
CNVR70	chr1	174042252	174108070	65819	2	Jeju riding horse,Hanla horse	.	.	Gain	Gain	Gain	NFKBIA,PSMA6	.
CNVR71	chr1	177482169	177751725	269557	1	Hanla horse	.	.	.	Loss	Loss	.	.
CNVR72	chr1	178511918	178573079	61162	3	Thoroughbred,Jeju riding horse,Hanla horse	.	Gain	Gain	Gain	Gain	.	.
CNVR73	chr1	178573079	178637480	64402	2	Thoroughbred,Jeju riding horse	.	Gain	Gain	.	Gain	.	.
CNVR74	chr2	3100519	3431122	330604	1	Thoroughbred	.	Loss	.	.	Loss	FYB2,PLPP3,PRKAA2	.
CNVR75	chr2	3729234	3818290	89057	1	Thoroughbred	.	Loss	.	.	Loss	.	Withers height QTL (166191)
CNVR76	chr2	15112913	15284362	171450	1	Jeju horse	Loss	.	.	.	Loss	EBNA1BP2,FAM183A,LOC100053497,LOC100066777,LOC100066795,LOC100629289	Osteochondrosis QTL (32142),Osteochondrosis QTL (32144),Osteochondrosis QTL (32146)
CNVR77	chr2	18974231	19032658	58428	3	Thoroughbred,Jeju riding horse,Hanla horse	.	Gain	Gain	Gain	Gain	RHBDL2	Osteochondrosis QTL (27179),Osteochondrosis QTL (27180),Osteochondrosis QTL (27181),Osteochondrosis QTL (27194),Osteochondrosis QTL (32142),Osteochondrosis QTL (32144),Osteochondrosis QTL (32146),Osteochondrosis dissecans QTL (27195),Osteochondrosis dissecans QTL (32145)
CNVR78	chr2	22853555	22924791	71237	1	Thoroughbred	.	Loss	.	.	Loss	.	Guttural pouch tympany QTL (28251),Guttural pouch tympany QTL (28252),Guttural pouch tympany QTL (28266),Guttural pouch tympany QTL (28267),Osteochondrosis QTL (32147),Osteochondrosis dissecans QTL (32145)
CNVR79	chr2	23990961	24105751	114791	1	Thoroughbred	.	Loss	.	.	Loss	AK2,HPCA,RNRH9B,TMEM54	Navicular bone morphology QTL (28418),Osteochondrosis QTL (32147)
CNVR80	chr2	25746078	25774748	28671	1	Jeju riding horse	.	.	Loss	.	Loss	LAPTM5,MATN1	Navicular bone morphology QTL (28420),Osteochondrosis QTL (163995)
CNVR81	chr2	28253703	28409691	155989	2	Thoroughbred,Hanla horse	.	Gain	.	Gain	Gain	AHDC1,FGR	.
CNVR82	chr2	28409691	28481440	71750	1	Hanla horse	.	.	.	Gain	Gain	GPR3	.
CNVR83	chr2	42252638	42362537	109900	1	Hanla horse	.	.	.	Loss	Loss	CA6,ENO1,LOC102148761,LOC111770416	Navicular bone morphology QTL (28431)
CNVR84	chr2	45741732	45769924	28193	1	Thoroughbred	.	Loss	.	.	Loss	AJAP1	.
CNVR85	chr2	46545572	46721741	176170	2	Thoroughbred,Jeju riding horse	.	Gain	Gain	.	Gain	CCDC27,LRRC47,MEGF6,SMIM1,TP73,TPRG1L,WRAP73	Navicular bone morphology QTL (28433)
CNVR86	chr2	47311816	47465810	153995	1	Hanla horse	.	.	.	Gain	Gain	TTC34	.
CNVR87	chr2	47465810	47789593	323784	3	Thoroughbred,Jeju riding horse,Hanla horse	.	Gain	Gain	Gain	Gain	FAM213B,HES5,LOC111767395,MMEL1,MORN1,PANK4,PEX10,PLCH2,RER1,TNFRSRH4,TTC34	.
CNVR88	chr2	47789593	48104693	315101	2	Thoroughbred,Hanla horse	.	Gain	.	Gain	Gain	CFAP74,FAAP20,GABRD,MORN1,PRKCZ,SKI	.
CNVR89	chr2	51979023	53290816	1311794	1	Jeju riding horse	.	.	Gain	.	Gain	ADAM28,CHMP7,ENTPD4,LOC102149226,LOXL2,NKX2-6,NKX3-1,PEBP4,R3HCC1,RHOBTB2,SLC25A37,STC1,TNFRSRH0B	Insect bite hypersensitivity QTL (179384),Insect bite hypersensitivity QTL (179385),Insect bite hypersensitivity QTL (179386),Navicular bone morphology QTL (28382),Navicular bone morphology QTL (28425)
CNVR90	chr2	53290816	53414456	123641	2	Thoroughbred,Jeju riding horse	.	Loss	Gain	.	Mixed	ADAM28,ADAM7,ADAMDEC1	.
CNVR91	chr2	53414456	54795464	1381009	1	Jeju riding horse	.	.	Gain	.	Gain	ADAM7,CDCA2,DOCK5,EBF2,GNRH1,KCTD9,NEFL,NEFM	Insect bite hypersensitivity QTL (179400),Navicular bone morphology QTL (28383),Navicular bone morphology QTL (28424),Withers height QTL (166070),Withers height QTL (166175)
CNVR92	chr2	57424190	57444117	19928	1	Hanla horse	.	.	.	Loss	Loss	FZD3	.
CNVR93	chr2	61115011	61192089	77079	1	Jeju riding horse	.	.	Loss	.	Loss	ADAM29	.
CNVR94	chr2	64056003	64131845	75843	1	Thoroughbred	.	Loss	.	.	Loss	.	.
CNVR95	chr2	68147054	68276174	129121	3	Thoroughbred,Jeju riding horse,Hanla horse	.	Mixed	Gain	Gain	Mixed	SPOCK3	Navicular bone morphology QTL (28430)
CNVR96	chr2	68276174	68349655	73482	2	Jeju riding horse,Hanla horse	.	.	Gain	Gain	Gain	SPOCK3	.
CNVR97	chr2	70249990	70281679	31690	3	Thoroughbred,Jeju riding horse,Hanla horse	.	Gain	Gain	Gain	Gain	APELA,LOC100061588	.
CNVR98	chr2	70281679	70338746	57068	1	Jeju riding horse	.	.	Gain	.	Gain	APELA	.
CNVR99	chr2	71776762	71802177	25416	1	Hanla horse	.	.	.	Loss	Loss	NARH	.
CNVR100	chr2	72731994	72753591	21598	1	Hanla horse	.	.	.	Gain	Gain	FSTL5	.
CNVR101	chr2	72753591	72872709	119119	3	Thoroughbred,Jeju riding horse,Hanla horse	.	Gain	Mixed	Gain	Mixed	FSTL5	.
CNVR102	chr2	72872709	73088779	216071	2	Jeju riding horse,Hanla horse	.	.	Mixed	Gain	Mixed	FSTL5	.
CNVR103	chr2	74155151	74420255	265105	1	Jeju riding horse	.	.	Gain	.	Gain	.	.
CNVR104	chr2	78332144	78496611	164468	1	Thoroughbred	.	Loss	.	.	Loss	ASIC5,CTSO,GUCY1B1,TDO2	Insect bite hypersensitivity QTL (178608)
CNVR105	chr2	79339689	79404181	64493	1	Jeju riding horse	.	.	Loss	.	Loss	LRAT	.
CNVR106	chr2	79404181	79502514	98334	2	Thoroughbred,Jeju riding horse	.	Loss	Loss	.	Loss	.	.
CNVR107	chr2	82161884	82565781	403898	1	Hanla horse	.	.	.	Loss	Loss	FAM160A1,LOC100070403,LOC111772536,RPS3A,SH3D19	Immunoglobulin E level QTL (28467)
CNVR108	chr2	95875423	96263858	388436	1	Hanla horse	.	.	.	Gain	Gain	.	.
CNVR109	chr2	96595269	96664149	68881	2	Jeju riding horse,Hanla horse	.	.	Gain	Gain	Gain	.	.
CNVR110	chr2	96664149	96702010	37862	1	Jeju riding horse	.	.	Gain	.	Gain	.	.
CNVR111	chr2	104214898	104525755	310858	1	Thoroughbred	.	Loss	.	.	Loss	.	.
CNVR112	chr2	104863977	105238708	374732	1	Hanla horse	.	.	.	Loss	Loss	SPRY1	.
CNVR113	chr2	106023498	106064917	41420	1	Thoroughbred	.	Loss	.	.	Loss	ADAD1	.
CNVR114	chr2	106874454	106967946	93493	3	Thoroughbred,Jeju riding horse,Hanla horse	.	Gain	Gain	Gain	Gain	.	.
CNVR115	chr2	107009390	107039863	30474	1	Thoroughbred	.	Loss	.	.	Loss	QRFPR	.
CNVR116	chr2	107595511	107607356	11846	1	Jeju riding horse	.	.	Loss	.	Loss	PRDM5	.
CNVR117	chr2	110411873	110487412	75540	2	Jeju riding horse,Hanla horse	.	.	Gain	Mixed	Mixed	.	.
CNVR118	chr2	110487412	110562192	74781	3	Thoroughbred,Jeju riding horse,Hanla horse	.	Loss	Gain	Mixed	Mixed	.	.
CNVR119	chr2	110562192	110651943	89752	1	Thoroughbred	.	Loss	.	.	Loss	.	.
CNVR120	chr2	113403872	113459172	55301	1	Jeju riding horse	.	.	Loss	.	Loss	ANK2	.
CNVR121	chr3	2135502	2217552	82051	1	Hanla horse	.	.	.	Loss	Loss	.	.
CNVR122	chr3	5045147	5072273	27127	1	Thoroughbred	.	Loss	.	.	Loss	.	.
CNVR123	chr3	7914300	7983750	69451	1	Hanla horse	.	.	.	Loss	Loss	.	.
CNVR124	chr3	10984848	11064883	80036	1	Hanla horse	.	.	.	Loss	Loss	CCDC113,LOC111772767,PRSS54	.
CNVR125	chr3	15448152	15487619	39468	1	Thoroughbred	.	Gain	.	.	Gain	.	.
CNVR126	chr3	29637212	29902119	264908	1	Hanla horse	.	.	.	Loss	Loss	BCO1,CMIP,GAN,PKD1L2	.
CNVR127	chr3	33788850	33944818	155969	1	Jeju riding horse	.	.	Loss	.	Loss	.	Guttural pouch tympany QTL (29075)
CNVR128	chr3	34341923	34871118	529196	1	Jeju riding horse	.	.	Loss	.	Loss	C3H16orf95,FBXO31,MAP1LC3B,ZCCHC14	Guttural pouch tympany QTL (29078),Guttural pouch tympany QTL (29079),Guttural pouch tympany QTL (29080),Guttural pouch tympany QTL (29081)
CNVR129	chr3	35423955	35713558	289604	1	Thoroughbred	.	Gain	.	.	Gain	ZFPM1,ZNF469	Guttural pouch tympany QTL (29116)
CNVR130	chr3	35713558	36091297	377740	2	Thoroughbred,Hanla horse	.	Gain	.	Gain	Gain	APRT,CBFA2T3,CDT1,CTU2,CYBA,GALNS,IL17C,LOC100050529,MVD,PABPN1L,PIEZO1,RNRH66,SNAI3,TRAPPC2L,ZC3H18,ZFPM1	Guttural pouch tympany QTL (29117),Guttural pouch tympany QTL (29118)
CNVR131	chr3	36840265	36979198	138934	1	Jeju riding horse	.	.	Loss	.	Loss	FANCA,SPIRE2,TCF25	.
CNVR132	chr3	38767613	38847562	79950	1	Jeju riding horse	.	.	Loss	.	Loss	.	Guttural pouch tympany QTL (29133)
CNVR133	chr3	38847562	39054277	206716	2	Jeju horse,Jeju riding horse	Loss	.	Loss	.	Loss	LOC111772993,PPP3CA	Guttural pouch tympany QTL (29134),Guttural pouch tympany QTL (29135),White markings QTL (29417)
CNVR134	chr3	39054277	39060021	5745	3	Jeju horse,Jeju riding horse,Hanla horse	Loss	.	Loss	Loss	Loss	PPP3CA	.
CNVR135	chr3	39060021	39121166	61146	2	Jeju riding horse,Hanla horse	.	.	Loss	Loss	Loss	PPP3CA	Guttural pouch tympany QTL (29136),White markings QTL (29408)
CNVR136	chr3	49031742	49241937	210196	2	Jeju riding horse,Hanla horse	.	.	Gain	Gain	Gain	CCSER1	Guttural pouch tympany QTL (29194),Guttural pouch tympany QTL (29195),Guttural pouch tympany QTL (29196),White markings QTL (140368)
CNVR137	chr3	50041835	50474447	432613	1	Thoroughbred	.	Loss	.	.	Loss	FAM13A,GPRIN3,TIGD2	Guttural pouch tympany QTL (29201),Guttural pouch tympany QTL (29202),Guttural pouch tympany QTL (29203),White markings QTL (140361)
CNVR138	chr3	54903263	55087812	184550	1	Thoroughbred	.	Loss	.	.	Loss	.	.
CNVR139	chr3	57822653	58379826	557174	2	Thoroughbred,Jeju riding horse	.	Loss	Loss	.	Loss	ANTXR2,C3H4orf22,FGF5,PRDM8	Alternate gaits QTL (172550),Alternate gaits QTL (172565),Guttural pouch tympany QTL (29093),Guttural pouch tympany QTL (29094),Guttural pouch tympany QTL (29095),Navicular bone morphology QTL (28367),Navicular bone morphology QTL (28390)
CNVR140	chr3	60715039	61089722	374684	1	Thoroughbred	.	Loss	.	.	Loss	CCNG2,CCNI,LOC111767499,SEPT11	.
CNVR141	chr3	63142871	63807802	664932	1	Jeju riding horse	.	.	Loss	.	Loss	AREG,CXCL1,CXCL2,CXCL6,CXCL8,EPGN,EREG,LOC100630489,MIP-2BETA,MTHFD2L,PPBP,RASSF6	.
CNVR142	chr3	64603788	64807577	203790	1	Hanla horse	.	.	.	Loss	Loss	LOC106782979	.
CNVR143	chr3	65889054	65951800	62747	4	Jeju horse,Thoroughbred,Jeju riding horse,Hanla horse	Gain	Gain	Gain	Gain	Gain	GRSRH,MOB1B	.
CNVR144	chr3	66520117	66678978	158862	1	Jeju riding horse	.	.	Gain	.	Gain	CSN1S2,PRR27	.
CNVR145	chr3	66709014	66722830	13817	1	Jeju riding horse	.	.	Loss	.	Loss	.	.
CNVR146	chr3	67636896	67741947	105052	1	Hanla horse	.	.	.	Gain	Gain	LOC100066501	.
CNVR147	chr3	68845483	69026298	180816	1	Hanla horse	.	.	.	Loss	Loss	GNRHR,TMPRSS11D,UBA6	.
CNVR148	chr3	70627351	70706642	79292	1	Jeju riding horse	.	.	Gain	.	Gain	.	.
CNVR149	chr3	72889944	73033604	143661	1	Hanla horse	.	.	.	Gain	Gain	.	.
CNVR150	chr3	73033604	73156602	122999	2	Jeju riding horse,Hanla horse	.	.	Gain	Gain	Gain	.	.
CNVR151	chr3	74844627	75014590	169964	1	Jeju riding horse	.	.	Loss	.	Loss	.	.
CNVR152	chr3	82686862	82789614	102753	1	Hanla horse	.	.	.	Loss	Loss	CNGA1,LOC102150050,NFXL1,NIPAL1	.
CNVR153	chr3	90763495	90871615	108121	1	Jeju riding horse	.	.	Loss	.	Loss	.	.
CNVR154	chr3	90871615	90968133	96519	2	Thoroughbred,Hanla horse	.	Gain	.	Gain	Gain	.	.
CNVR155	chr3	90968133	91643073	674941	3	Thoroughbred,Jeju riding horse,Hanla horse	.	Gain	Gain	Gain	Gain	C3H4orRH9,NWD2,PGM2,RELL1,TBC1D1	.
CNVR156	chr3	92511033	92718747	207715	3	Thoroughbred,Jeju riding horse,Hanla horse	.	Gain	Gain	Gain	Gain	ARAP2	.
CNVR157	chr3	93804431	93818347	13917	3	Thoroughbred,Jeju riding horse,Hanla horse	.	Gain	Gain	Gain	Gain	.	.
CNVR158	chr3	96596744	96647191	50448	1	Jeju riding horse	.	.	Gain	.	Gain	.	.
CNVR159	chr3	101331491	101419758	88268	1	Hanla horse	.	.	.	Loss	Loss	ANAPC4,PI4K2B,ZCCHC4	.
CNVR160	chr3	103348400	103461428	113029	1	Thoroughbred	.	Loss	.	.	Loss	.	Osteochondrosis QTL (28485),Withers height QTL (29366)
CNVR161	chr3	108687998	108892531	204534	3	Thoroughbred,Jeju riding horse,Hanla horse	.	Loss	Mixed	Loss	Mixed	LDB2	Osteochondrosis QTL (28484),Osteochondrosis QTL (28485)
CNVR162	chr3	118803861	119456949	653089	1	Jeju riding horse	.	.	Loss	.	Loss	ADD1,FAM193A,GRK4,HTT,LOC111773009,MFSD10,MSANTD1,NOP14,RGS12,SH3BP2,TNIP2	.
CNVR163	chr4	224275	440347	216073	1	Jeju riding horse	.	.	Gain	.	Gain	.	.
CNVR164	chr4	7198628	7220122	21495	1	Hanla horse	.	.	.	Gain	Gain	COG5,HBP1	.
CNVR165	chr4	7256105	7394218	138114	1	Hanla horse	.	.	.	Loss	Loss	COG5	Osteochondrosis QTL (27167)
CNVR166	chr4	7394218	7575946	181729	2	Thoroughbred,Hanla horse	.	Loss	.	Loss	Loss	BCAP29,COG5,DUS4L,GPR22	Osteochondrosis QTL (27167)
CNVR167	chr4	7575946	7618756	42811	1	Hanla horse	.	.	.	Loss	Loss	BCAP29,SLC26A4	Osteochondrosis QTL (27167)
CNVR168	chr4	8431099	8453687	22589	1	Hanla horse	.	.	.	Loss	Loss	NME8	.
CNVR169	chr4	9219642	9310410	90769	1	Jeju riding horse	.	.	Loss	.	Loss	LOC100629239	.
CNVR170	chr4	9310410	9572539	262130	2	Jeju riding horse,Hanla horse	.	.	Loss	Mixed	Mixed	.	.
CNVR171	chr4	9572539	9626864	54326	3	Jeju horse,Jeju riding horse,Hanla horse	Loss	.	Loss	Mixed	Mixed	.	.
CNVR172	chr4	15077751	15163928	86178	1	Hanla horse	.	.	.	Gain	Gain	NUDCD3	.
CNVR173	chr4	17553304	17809334	256031	1	Thoroughbred	.	Loss	.	.	Loss	TNS3	.
CNVR174	chr4	18945235	19079166	133932	1	Hanla horse	.	.	.	Loss	Loss	.	Osteochondrosis QTL (27188)
CNVR175	chr4	22821965	23403198	581234	1	Hanla horse	.	.	.	Loss	Loss	.	.
CNVR176	chr4	23467544	23761665	294122	1	Hanla horse	.	.	.	Gain	Gain	.	.
CNVR177	chr4	24010915	24367982	357068	1	Jeju riding horse	.	.	Loss	.	Loss	SEC61G,VSTM2A	.
CNVR178	chr4	26293555	26341606	48052	2	Jeju riding horse,Hanla horse	.	.	Gain	Gain	Gain	.	.
CNVR179	chr4	26341606	26408231	66626	1	Jeju riding horse	.	.	Gain	.	Gain	.	.
CNVR180	chr4	26408231	26434219	25989	2	Jeju riding horse,Hanla horse	.	.	Gain	Mixed	Mixed	.	.
CNVR181	chr4	26434219	27471735	1037517	1	Hanla horse	.	.	.	Mixed	Mixed	CACNA2D1,HGF,PCLO	.
CNVR182	chr4	27471735	27610865	139131	2	Jeju riding horse,Hanla horse	.	.	Gain	Mixed	Mixed	PCLO	.
CNVR183	chr4	27610865	27650983	40119	3	Thoroughbred,Jeju riding horse,Hanla horse	.	Gain	Gain	Mixed	Mixed	PCLO	.
CNVR184	chr4	27650983	27877906	226924	1	Hanla horse	.	.	.	Mixed	Mixed	PCLO	.
CNVR185	chr4	31054608	31088714	34107	1	Thoroughbred	.	Loss	.	.	Loss	GRM3	.
CNVR186	chr4	33364295	33430618	66324	1	Jeju riding horse	.	.	Loss	.	Loss	ZNF804B	.
CNVR187	chr4	34386588	34413248	26661	1	Hanla horse	.	.	.	Loss	Loss	GTPBP10	.
CNVR188	chr4	36076599	36135032	58434	1	Thoroughbred	.	Loss	.	.	Loss	ANKIB1	.
CNVR189	chr4	36312981	36911691	598711	1	Thoroughbred	.	Loss	.	.	Loss	CDK6,FAM133B,HEPACAM2,LOC100061485,RBM48,SAMD9,SAMD9L	.
CNVR190	chr4	38622327	38694617	72291	1	Jeju riding horse	.	.	Gain	.	Gain	PPP1R9A	.
CNVR191	chr4	38842618	38914599	71982	1	Jeju riding horse	.	.	Loss	.	Loss	ASB4,PON2	.
CNVR192	chr4	39043452	39331610	288159	1	Jeju riding horse	.	.	Gain	.	Gain	DYNC1I1	.
CNVR193	chr4	42539145	42831525	292381	1	Jeju riding horse	.	.	Loss	.	Loss	.	.
CNVR194	chr4	43837378	44013453	176076	2	Thoroughbred,Hanla horse	.	Gain	.	Gain	Gain	.	Navicular bone morphology QTL (28392),Osteochondrosis QTL (27168)
CNVR195	chr4	44013453	44018526	5074	3	Thoroughbred,Jeju riding horse,Hanla horse	.	Gain	Loss	Gain	Mixed	.	Navicular bone morphology QTL (28392),Osteochondrosis QTL (27168)
CNVR196	chr4	44018526	44032421	13896	1	Jeju riding horse	.	.	Loss	.	Loss	.	Navicular bone morphology QTL (28392),Osteochondrosis QTL (27168)
CNVR197	chr4	44717287	45362765	645479	1	Jeju riding horse	.	.	Gain	.	Gain	THSD7A	Insect bite hypersensitivity QTL (179466),Insect bite hypersensitivity QTL (179467),Insect bite hypersensitivity QTL (179468)
CNVR198	chr4	46797121	46845236	48116	1	Hanla horse	.	.	.	Gain	Gain	ETV1	.
CNVR199	chr4	46845236	47070491	225256	3	Thoroughbred,Jeju riding horse,Hanla horse	.	Gain	Gain	Gain	Gain	DGKB,ETV1	.
CNVR200	chr4	47070491	47187052	116562	4	Jeju horse,Thoroughbred,Jeju riding horse,Hanla horse	Gain	Gain	Gain	Gain	Gain	DGKB	.
CNVR201	chr4	50069923	50121315	51393	1	Jeju riding horse	.	.	Gain	.	Gain	.	.
CNVR202	chr4	50121315	50224290	102976	4	Jeju horse,Thoroughbred,Jeju riding horse,Hanla horse	Gain	Gain	Gain	Gain	Gain	.	.
CNVR203	chr4	50224290	50267918	43629	3	Thoroughbred,Jeju riding horse,Hanla horse	.	Gain	Gain	Gain	Gain	SNX13	.
CNVR204	chr4	50267918	50307229	39312	2	Jeju riding horse,Hanla horse	.	.	Gain	Gain	Gain	SNX13	.
CNVR205	chr4	50307229	50353214	45986	3	Thoroughbred,Jeju riding horse,Hanla horse	.	Loss	Gain	Gain	Mixed	SNX13	.
CNVR206	chr4	50353214	50841739	488526	1	Thoroughbred	.	Loss	.	.	Loss	HDAC9,PRPS1L1,SNX13	.
CNVR207	chr4	50933745	50945963	12219	4	Jeju horse,Thoroughbred,Jeju riding horse,Hanla horse	Gain	Gain	Gain	Gain	Gain	HDAC9	.
CNVR208	chr4	50945963	51170004	224042	3	Thoroughbred,Jeju riding horse,Hanla horse	.	Gain	Gain	Gain	Gain	HDAC9	.
CNVR209	chr4	52483502	52528599	45098	1	Hanla horse	.	.	.	Mixed	Mixed	.	Osteochondrosis dissecans QTL (28237),Osteochondrosis dissecans QTL (28238),Osteochondrosis dissecans QTL (28239)
CNVR210	chr4	52528599	52612016	83418	2	Jeju riding horse,Hanla horse	.	.	Gain	Mixed	Mixed	.	Osteochondrosis dissecans QTL (28237),Osteochondrosis dissecans QTL (28238),Osteochondrosis dissecans QTL (28239)
CNVR211	chr4	53117105	53683594	566490	1	Thoroughbred	.	Loss	.	.	Loss	DNAH11,SP4	Osteochondrosis dissecans QTL (28237),Osteochondrosis dissecans QTL (28238),Osteochondrosis dissecans QTL (28239)
CNVR212	chr4	54043481	54484160	440680	1	Hanla horse	.	.	.	Loss	Loss	RAPGEF5	Osteochondrosis QTL (27172)
CNVR213	chr4	55073451	55199478	126028	1	Jeju riding horse	.	.	Gain	.	Gain	IGF2BP3	.
CNVR214	chr4	56444706	56708343	263638	1	Hanla horse	.	.	.	Loss	Loss	C4H7orf31,CYCS,NPVF,OSBPL3	Navicular bone morphology QTL (28394),Osteochondrosis QTL (27173)
CNVR215	chr4	61663244	61807155	143912	1	Thoroughbred	.	Gain	.	.	Gain	ADCYAP1R1	Osteochondrosis QTL (27169),Osteochondrosis QTL (27205)
CNVR216	chr4	62539220	62759199	219980	1	Thoroughbred	.	Loss	.	.	Loss	PDE1C	Osteochondrosis QTL (27170),Osteochondrosis QTL (27203)
CNVR217	chr4	67718970	67857412	138443	2	Thoroughbred,Jeju riding horse	.	Gain	Gain	.	Gain	.	.
CNVR218	chr4	67857412	67887415	30004	3	Thoroughbred,Jeju riding horse,Hanla horse	.	Gain	Gain	Gain	Gain	.	.
CNVR219	chr4	67887415	67945719	58305	1	Thoroughbred	.	Gain	.	.	Gain	.	.
CNVR220	chr4	70548807	70795004	246198	1	Hanla horse	.	.	.	Loss	Loss	TMEM168	.
CNVR221	chr4	80717629	80961523	243895	1	Thoroughbred	.	Loss	.	.	Loss	POT1	Insect bite hypersensitivity QTL (178611)
CNVR222	chr4	84011573	84250037	238465	1	Hanla horse	.	.	.	Gain	Gain	AHCYL2,SMO,TNPO3,TSPAN33	.
CNVR223	chr4	88756296	88814535	58240	1	Thoroughbred	.	Gain	.	.	Gain	CALD1	.
CNVR224	chr4	96656537	96705388	48852	1	Jeju riding horse	.	.	Gain	.	Gain	LOC100056474,LOC100056563,LOC100056609,TAS2R60	.
CNVR225	chr4	96863534	96985336	121803	1	Jeju riding horse	.	.	Gain	.	Gain	LOC100056932,LOC100056976,TCARH,TCAF2	.
CNVR226	chr4	96985336	97011232	25897	3	Thoroughbred,Jeju riding horse,Hanla horse	.	Gain	Gain	Gain	Gain	TCARH	.
CNVR227	chr4	97011232	97123353	112122	2	Jeju riding horse,Hanla horse	.	.	Gain	Gain	Gain	LOC100057136,LOC100057175,TCARH	.
CNVR228	chr4	97123353	97192480	69128	1	Jeju riding horse	.	.	Gain	.	Gain	LOC100050999,LOC100057252,LOC100057296,LOC100057334	.
CNVR229	chr4	98472637	98496823	24187	1	Jeju riding horse	.	.	Gain	.	Gain	.	.
CNVR230	chr4	99116184	99224217	108034	1	Thoroughbred	.	Loss	.	.	Loss	LOC111773318	.
CNVR231	chr4	100917894	100973764	55871	1	Hanla horse	.	.	.	Gain	Gain	CNTNAP2	.
CNVR232	chr4	102081834	102218239	136406	1	Thoroughbred	.	Gain	.	.	Gain	ATP6V0E2,LRRC61,RARRES2,REPIN1,SSPO,ZBED6CL,ZNF775,ZNF862	.
CNVR233	chr4	102218239	102325694	107456	2	Thoroughbred,Hanla horse	.	Gain	.	Gain	Gain	GIMAP8,LOC100063113,LOC100146699,LOC111773285,ZNF775	.
CNVR234	chr4	102325694	102456006	130313	2	Thoroughbred,Jeju riding horse	.	Gain	Gain	.	Gain	LOC100054458,LOC100063777,LOC111773116	.
CNVR235	chr4	102456006	102576457	120452	1	Jeju riding horse	.	.	Gain	.	Gain	GIMAP6,LOC100063777,LOC100063866,LOC100147160,LOC100630393,LOC102149732,LOC111773116,TMEM176B	.
CNVR236	chr4	108478785	108559396	80612	1	Jeju riding horse	.	.	Loss	.	Loss	PTPRN2	.
CNVR237	chr5	9437318	9512161	74844	1	Jeju riding horse	.	.	Gain	.	Gain	CENPL,KLHL20	.
CNVR238	chr5	15196886	16071012	874127	1	Jeju riding horse	.	.	Gain	.	Gain	CACNA1E,IER5,KIAA1614,MR1,STX6,XPR1	.
CNVR239	chr5	18049610	18224774	175165	2	Thoroughbred,Jeju riding horse	.	Gain	Gain	.	Gain	COLGALT2,RGL1,TSEN15	Immunoglobulin G level QTL (28469)
CNVR240	chr5	19694466	20426662	732197	1	Hanla horse	.	.	.	Loss	Loss	HMCN1,ODR4,PDC,PRG4,TPR	.
CNVR241	chr5	20426662	20457617	30956	2	Thoroughbred,Hanla horse	.	Loss	.	Loss	Loss	.	.
CNVR242	chr5	20457617	20843333	385717	1	Thoroughbred	.	Loss	.	.	Loss	PLA2G4A,PTGS2	.
CNVR243	chr5	20843333	20926235	82903	1	Hanla horse	.	.	.	Gain	Gain	.	.
CNVR244	chr5	23853050	23874723	21674	1	Hanla horse	.	.	.	Gain	Gain	INTS7	.
CNVR245	chr5	25703759	25816405	112647	2	Jeju riding horse,Hanla horse	.	.	Gain	Gain	Gain	C5H1orf74,G0S2,HSD11B1,IRF6,TRAF3IP3	.
CNVR246	chr5	25816405	25902912	86508	1	Jeju riding horse	.	.	Gain	.	Gain	CAMK1G,LAMB3	.
CNVR247	chr5	32943083	33680869	737787	1	Hanla horse	.	.	.	Loss	Loss	ATF6,CD244,CD48,CD84,COPA,LOC102149904,LY9,NCSTN,NHLH1,OLFML2B,PEX19,SLAMRH,SLAMF6,SLAMF7,VANGL2	.
CNVR248	chr5	34198196	34228543	30348	1	Thoroughbred	.	Loss	.	.	Loss	.	.
CNVR249	chr5	35714198	36550478	836281	1	Jeju riding horse	.	.	Loss	.	Loss	CD1A1,CD1A2,CD1A3,CD1A4,CD1A5,CD1D,CD5L,FCRL1,FCRL3,KIRREL1,LOC100054950,LOC100630378	.
CNVR250	chr5	37762886	37774098	11213	3	Thoroughbred,Jeju riding horse,Hanla horse	.	Loss	Loss	Loss	Loss	.	.
CNVR251	chr5	37774098	37840041	65944	1	Hanla horse	.	.	.	Loss	Loss	ETV3	.
CNVR252	chr5	37840041	37906585	66545	3	Thoroughbred,Jeju riding horse,Hanla horse	.	Loss	Loss	Loss	Loss	ARHGERH1,ETV3,ETV3L	.
CNVR253	chr5	38858506	38974904	116399	2	Thoroughbred,Hanla horse	.	Loss	.	Loss	Loss	DAP3,LOC100057465,MSTO1,SYT11	.
CNVR254	chr5	38974904	39063911	89008	1	Thoroughbred	.	Loss	.	.	Loss	ASH1L,DAP3	.
CNVR255	chr5	39707901	39752791	44891	1	Hanla horse	.	.	.	Loss	Loss	KCNN3	.
CNVR256	chr5	40829693	41004736	175044	1	Jeju riding horse	.	.	Loss	.	Loss	LELP1,LOC100061598,LOC111773393,LOR,PGLYRP3,PGLYRP4,PRR9	.
CNVR257	chr5	44224778	44551315	326538	2	Jeju riding horse,Hanla horse	.	.	Loss	Loss	Loss	ANKRD34A,ANKRD35,HFE2,ITGA10,LIX1L,LOC100059796,LOC100065736,LOC102150405,PEX11B,PIAS3,POLR3GL,RBM8A,TXNIP	.
CNVR258	chr5	44744312	46210187	1465876	1	Thoroughbred	.	Loss	.	.	Loss	ACP6,BCL9,CHD1L,FMO5,GJA5,GJA8,LOC100059997,LOC100065527,LOC100065551,LOC100065612,NOTCH2,PDE4DIP,PRKAB2	Osteochondrosis dissecans QTL (27206),Osteochondrosis dissecans QTL (28235)
CNVR259	chr5	46408689	46485335	76647	1	Hanla horse	.	.	.	Loss	Loss	HMGCS2,LOC100066990,PHGDH	Osteochondrosis dissecans QTL (27206),Osteochondrosis dissecans QTL (28235)
CNVR260	chr5	46485335	46724691	239357	2	Thoroughbred,Hanla horse	.	Loss	.	Loss	Loss	HAO2,HSD3B2,PHGDH,ZNF697	Osteochondrosis dissecans QTL (27206),Osteochondrosis dissecans QTL (28235)
CNVR261	chr5	46724691	47065097	340407	1	Thoroughbred	.	Loss	.	.	Loss	TBX15,WARS2	Osteochondrosis QTL (28236),Osteochondrosis dissecans QTL (27206),Osteochondrosis dissecans QTL (28235)
CNVR262	chr5	49165096	49255753	90658	1	Jeju riding horse	.	.	Loss	.	Loss	ATP1A1	Osteochondrosis QTL (28236),Osteochondrosis dissecans QTL (28235)
CNVR263	chr5	49791180	49903532	112353	1	Jeju riding horse	.	.	Gain	.	Gain	VANGL1	Osteochondrosis QTL (28236),Osteochondrosis dissecans QTL (28235)
CNVR264	chr5	56625745	56889310	263566	1	Thoroughbred	.	Loss	.	.	Loss	NTNG1,VAV3	.
CNVR265	chr5	56889310	56944489	55180	2	Thoroughbred,Jeju riding horse	.	Loss	Loss	.	Loss	NTNG1	.
CNVR266	chr5	56944489	57170772	226284	1	Thoroughbred	.	Loss	.	.	Loss	NTNG1,PRMT6	.
CNVR267	chr5	57385138	57514431	129294	1	Jeju riding horse	.	.	Loss	.	Loss	.	.
CNVR268	chr5	61328550	61384180	55631	1	Hanla horse	.	.	.	Gain	Gain	OLFM3	.
CNVR269	chr5	61384180	61444590	60411	2	Jeju riding horse,Hanla horse	.	.	Gain	Gain	Gain	.	.
CNVR270	chr5	62234852	62606698	371847	1	Jeju riding horse	.	.	Gain	.	Gain	CDC14A,GPR88,RTCA	.
CNVR271	chr5	62606698	62699753	93056	2	Jeju riding horse,Hanla horse	.	.	Gain	Gain	Gain	DBT,LRRC39,RTCA,TRMT13	.
CNVR272	chr5	62699753	62857444	157692	1	Jeju riding horse	.	.	Gain	.	Gain	MFSD14A,SASS6,SLC35A3,TRMT13	.
CNVR273	chr5	67648876	67858232	209357	1	Jeju riding horse	.	.	Gain	.	Gain	ABCA4,ARHGAP29	.
CNVR274	chr5	77417050	77435333	18284	1	Jeju riding horse	.	.	Loss	.	Loss	.	.
CNVR275	chr5	88243192	88258862	15671	1	Hanla horse	.	.	.	Gain	Gain	.	.
CNVR276	chr5	96633962	96744449	110488	1	Hanla horse	.	.	.	Loss	Loss	C5H1orf87	.
CNVR277	chr5	99595549	99631010	35462	1	Hanla horse	.	.	.	Gain	Gain	.	.
CNVR278	chr6	4565099	4645464	80366	4	Jeju horse,Thoroughbred,Jeju riding horse,Hanla horse	Gain	Gain	Gain	Gain	Gain	.	.
CNVR279	chr6	6866403	7565465	699063	1	Jeju riding horse	.	.	Loss	.	Loss	TNS1	Alternate gaits QTL (172355)
CNVR280	chr6	9497425	10126333	628909	1	Thoroughbred	.	Loss	.	.	Loss	.	.
CNVR281	chr6	10126333	10161499	35167	2	Thoroughbred,Hanla horse	.	Loss	.	Loss	Loss	.	.
CNVR282	chr6	13564884	13774340	209457	2	Thoroughbred,Hanla horse	.	Gain	.	Gain	Gain	.	.
CNVR283	chr6	24823001	24857103	34103	1	Hanla horse	.	.	.	Gain	Gain	HDAC4	.
CNVR284	chr6	34823502	35278410	454909	1	Hanla horse	.	.	.	Loss	Loss	ACRBP,CD27,CD9,CHD4,COPS7A,GAPDH,IFFO1,ING4,LAG3,LPAR5,LTBR,MLF2,MRPL51,NCAPD2,NOP2,PIANP,PLEKHG6,PTMS,SCNN1A,TAPBPL,TNFRSRHA,VAMP1,ZNF384	.
CNVR285	chr6	37546839	37821345	274507	1	Jeju riding horse	.	.	Gain	.	Gain	CD69,CLECL1,KLRB1,LOC100630090,LOC100630105,LOC102147467	.
CNVR286	chr6	38268897	38421968	153072	1	Hanla horse	.	.	.	Gain	Gain	GABARAPL1,KLRD1,LOC101910264	.
CNVR287	chr6	39479432	39772641	293210	1	Jeju riding horse	.	.	Loss	.	Loss	LOC100065075,LOC102149038,LY49C,LY49D,LY49E,STYK1,YBX3	.
CNVR288	chr6	44957055	45302693	345639	1	Jeju riding horse	.	.	Gain	.	Gain	LMO3	.
CNVR289	chr6	49789481	49817630	28150	1	Hanla horse	.	.	.	Loss	Loss	.	.
CNVR290	chr6	62928266	63186575	258310	1	Thoroughbred	.	Loss	.	.	Loss	ADAMTS20,IRAK4,PUS7L	.
CNVR291	chr6	71801896	72022045	220150	1	Hanla horse	.	.	.	Loss	Loss	CBX5,HNRNPA1,HOXC4,HOXC5,NFE2,SMUG1	Recurrent airway obstruction QTL (28349),Recurrent airway obstruction QTL (28350)
CNVR292	chr6	72022045	72518756	496712	2	Jeju riding horse,Hanla horse	.	.	Loss	Loss	Loss	COPZ1,GPR84,GTSRH,ITGA5,LOC106783306,MUCL1,NCKAP1L,NEUROD4,NFE2,PDE1B,PPP1R1A,TESPA1,ZNF385A	Recurrent airway obstruction QTL (28349),Recurrent airway obstruction QTL (28350)
CNVR293	chr6	76052053	76100416	48364	3	Thoroughbred,Jeju riding horse,Hanla horse	.	Gain	Gain	Gain	Gain	DCTN2,DTX3,KIF5A,PIP4K2C	Recurrent airway obstruction QTL (28350)
CNVR294	chr6	76100416	76162991	62576	1	Thoroughbred	.	Gain	.	.	Gain	ARHGEF25,B4GALNT1,DTX3,SLC26A10	Recurrent airway obstruction QTL (28350)
CNVR295	chr6	76232716	76463258	230543	1	Thoroughbred	.	Loss	.	.	Loss	ATP23,AVIL,CDK4,CTDSP2,CYP27B1,EERHAKMT3,MARCH9,METTL1,TSFM	Recurrent airway obstruction QTL (28350),Withers height QTL (166052)
CNVR296	chr6	76548454	76559160	10707	2	Thoroughbred,Hanla horse	.	Loss	.	Gain	Mixed	.	Recurrent airway obstruction QTL (28350)
CNVR297	chr6	77464512	77649589	185078	1	Jeju riding horse	.	.	Loss	.	Loss	.	Recurrent airway obstruction QTL (28350)
CNVR298	chr7	638365	3201803	2563439	1	Thoroughbred	.	Gain	.	.	Gain	ABHD17A,ADAMTSL5,ADAT3,AES,AMH,ANKRD24,AP3D1,APBA3,APC2,ATCAY,ATP5RHD,ATP8B3,BTBD2,C7H19orf24,C7H19orf25,C7H19orf71,CACTIN,CCDC94,CELF5,CIRBP,CREB3L3,CSNK1G2,DAPK3,DAZAP1,DIRAS1,DOHH,DOT1L,EBI3,EEF2,EFNA2,FSD1,FZR1,GADD45B,GAMT,GIPC3,GNA11,GNA15,GNG7,HDGFL2,HMG20B,IZUMO4,JSRP1,KLRH6,LINGO3,LMNB2,LOC100059925,LOC100060011,LOC100060110,LOC100060139,LOC100060547,LOC100068881,LOC100147519,LOC10062973…	neuroaxonal dystrophy QTL (193145),neuroaxonal dystrophy QTL (193146),neuroaxonal dystrophy QTL (193152),neuroaxonal dystrophy QTL (193153),neuroaxonal dystrophy QTL (193154),neuroaxonal dystrophy QTL (193155),neuroaxonal dystrophy QTL (193156),neuroaxonal dystrophy QTL (193157),neuroaxonal dystrophy QTL (193158),neuroaxonal dystrophy QTL (193159)
CNVR299	chr7	4201809	4302550	100742	1	Hanla horse	.	.	.	Gain	Gain	ACSBG2,MLLT1,RFX2	.
CNVR300	chr7	6607739	6751120	143382	1	Jeju riding horse	.	.	Loss	.	Loss	CWC15,ENDOD1,LOC100067390,LOC100067461	.
CNVR301	chr7	7280253	7444796	164544	1	Thoroughbred	.	Gain	.	.	Gain	CEP57,FAM76B,MTMR2	.
CNVR302	chr7	7796073	8160586	364514	1	Thoroughbred	.	Loss	.	.	Loss	CCDC82,JRKL,MAML2	.
CNVR303	chr7	8351282	9306704	955423	1	Thoroughbred	.	Gain	.	.	Gain	.	Withers height QTL (166090)
CNVR304	chr7	11069003	11118399	49397	1	Thoroughbred	.	Gain	.	.	Gain	CNTN5	.
CNVR305	chr7	13167854	13331925	164072	1	Hanla horse	.	.	.	Gain	Gain	MMP1,MMP12,MMP13,MMP3	.
CNVR306	chr7	14503876	15711877	1208002	1	Thoroughbred	.	Gain	.	.	Gain	CASP1,CASP4,GRIA4,LOC100069290,LOC100069322	.
CNVR307	chr7	16589412	17666540	1077129	1	Thoroughbred	.	Mixed	.	.	Mixed	ALKBH8,CUL5,CWRH9L2,ELMOD1,GUCY1A2,RAB39A,SLC35F2,SLN	Navicular bone morphology QTL (28407)
CNVR308	chr7	20231173	20975117	743945	1	Thoroughbred	.	Gain	.	.	Gain	ALG9,BTG4,C7H11orRH,C7H11orf52,C7H11orf53,C7H11orf88,COLCA1,COLCA2,CRYAB,FDXACB1,HSPB2,LAYN,LOC106783370,POU2ARH,PPP2R1B,SIK2	Withers height QTL (166057)
CNVR309	chr7	24272406	24393412	121007	1	Thoroughbred	.	Loss	.	.	Loss	.	.
CNVR310	chr7	24460443	24910394	449952	1	Thoroughbred	.	Gain	.	.	Gain	.	Withers height QTL (166089)
CNVR311	chr7	27356245	27392676	36432	1	Hanla horse	.	.	.	Gain	Gain	CCDC84,RPS25,SLC37A4,TRAPPC4	.
CNVR312	chr7	31354657	31406445	51789	1	Jeju riding horse	.	.	Loss	.	Loss	.	.
CNVR313	chr7	31406445	31529855	123411	3	Jeju horse,Jeju riding horse,Hanla horse	Loss	.	Loss	Loss	Loss	GRAMD1B	female fertility QTL (257490)
CNVR314	chr7	43932191	44307139	374949	1	Hanla horse	.	.	.	Gain	Gain	.	chronic progressive lymphedema QTL (28323)
CNVR315	chr7	44307139	45661637	1354499	2	Jeju riding horse,Hanla horse	.	.	Gain	Gain	Gain	LOC100064396,LOC100064454,LOC100064510,LOC100064538,LOC102149984,LOC111774264,LOC111774398	Navicular bone morphology QTL (28395),chronic progressive lymphedema QTL (28323),chronic progressive lymphedema QTL (28324)
CNVR316	chr7	48651819	48801673	149855	3	Thoroughbred,Jeju riding horse,Hanla horse	.	Loss	Loss	Loss	Loss	LOC100066109,LOC100629395	.
CNVR317	chr7	49321975	49494681	172707	1	Hanla horse	.	.	.	Gain	Gain	LOC100066337,LOC100066576	.
CNVR318	chr7	49494681	49701722	207042	2	Jeju riding horse,Hanla horse	.	.	Gain	Gain	Gain	LOC100066230,LOC100066337	.
CNVR319	chr7	49701722	50097555	395834	1	Hanla horse	.	.	.	Gain	Gain	LOC100055863,LOC100146395,LOC100630362,LOC111774132	.
CNVR320	chr7	50452520	50848621	396102	1	Hanla horse	.	.	.	Loss	Loss	ACP5,ANGPTL8,CCDC151,CCDC159,CNN1,DOCK6,ECSIT,ELAVL3,ELORH,EPOR,KANK2,LOC100056484,LOC100630748,LOC106783452,PLPPR2,PRKCSH,RAB3D,RGL3,SWSAP1,TMEM205,TSPAN16,ZNF653	.
CNVR321	chr7	50848621	51416907	568287	2	Thoroughbred,Hanla horse	.	Loss	.	Loss	Loss	AP1M2,ATG4D,C7H19orf38,CARM1,CDC37,CDKN2D,DNM2,ILF3,KANK2,KEAP1,KRI1,LDLR,LOC100055218,PDE4A,QTRT1,S1PR5,SLC44A2,SMARCA4,SPC24,TIMM29,TMED1,YIPF2	Alternate gaits QTL (161314),Alternate gaits QTL (161315),Withers height QTL (166267)
CNVR322	chr7	51416907	51565018	148112	3	Thoroughbred,Jeju riding horse,Hanla horse	.	Loss	Loss	Loss	Loss	DNMT1,FDX1L,ICAM1,ICAM3,ICAM4,ICAM5,MRPL4,RAVER1,S1PR2,TYK2,ZGLP1	Alternate gaits QTL (161316)
CNVR323	chr7	51565018	51800841	235824	1	Hanla horse	.	.	.	Loss	Loss	ANGPTL6,C7H19orf66,COL5A3,DNMT1,EIF3G,FBXL12,LOC102150511,LOC111774115,LOC111774399,OLFM2,P2RY11,PIN1,RDH8,UBL5	.
CNVR324	chr7	52025128	52109240	84113	2	Thoroughbred,Hanla horse	.	Gain	.	Gain	Gain	LOC100059326,LOC100059554	.
CNVR325	chr7	52610482	52654017	43536	1	Jeju riding horse	.	.	Gain	.	Gain	LOC100060714	Alternate gaits QTL (161317)
CNVR326	chr7	52654017	52677786	23770	2	Jeju riding horse,Hanla horse	.	.	Gain	Loss	Mixed	LOC100060714	.
CNVR327	chr7	55410254	55632919	222666	1	Hanla horse	.	.	.	Gain	Gain	C7H11orf54,CEP295,DEUP1,TARHD	.
CNVR328	chr7	56458055	56473649	15595	2	Thoroughbred,Hanla horse	.	Gain	.	Gain	Gain	FAT3	.
CNVR329	chr7	56473649	56549568	75920	1	Hanla horse	.	.	.	Gain	Gain	FAT3	.
CNVR330	chr7	58880057	58928416	48360	1	Thoroughbred	.	Loss	.	.	Loss	NOX4	.
CNVR331	chr7	61662633	62226625	563993	1	Thoroughbred	.	Loss	.	.	Loss	CCDC83,CCDC89,CREBZF,DLG2,PICALM,SYTL2,TMEM126A,TMEM126B	.
CNVR332	chr7	67450839	67498458	47620	1	Jeju riding horse	.	.	Loss	.	Loss	TENM4	Recurrent airway obstruction QTL (28351)
CNVR333	chr7	67498458	67597722	99265	2	Thoroughbred,Jeju riding horse	.	Loss	Loss	.	Loss	TENM4	Recurrent airway obstruction QTL (28351)
CNVR334	chr7	67597722	67711551	113830	1	Jeju riding horse	.	.	Loss	.	Loss	TENM4	Recurrent airway obstruction QTL (28351)
CNVR335	chr7	73083306	73197149	113844	2	Jeju riding horse,Hanla horse	.	.	Loss	Loss	Loss	ARAP1,ATG16L2,STARD10	Recurrent airway obstruction QTL (28351)
CNVR336	chr7	73457363	73546494	89132	2	Thoroughbred,Jeju riding horse	.	Loss	Mixed	.	Mixed	CLPB	Recurrent airway obstruction QTL (28351)
CNVR337	chr7	73546494	73628525	82032	3	Thoroughbred,Jeju riding horse,Hanla horse	.	Loss	Mixed	Loss	Mixed	ANAPC15,FOLR1,FOLR2,FOLR3,INPPL1,LAMTOR1,LOC102149481,PHOX2A	Recurrent airway obstruction QTL (28351),Withers height QTL (165841)
CNVR338	chr7	74791934	74847657	55724	1	Jeju riding horse	.	.	Loss	.	Loss	LOC100067271,LOC100067320,LOC100146186	Recurrent airway obstruction QTL (28351)
CNVR339	chr7	74847657	74917509	69853	2	Jeju riding horse,Hanla horse	.	.	Loss	Loss	Loss	LOC100067367,LOC100067391,LOC100067437,LOC111774412	Recurrent airway obstruction QTL (28351)
CNVR340	chr7	76786913	76899332	112420	1	Jeju riding horse	.	.	Loss	.	Loss	LOC100054534,LOC102149883,TRIM22	Recurrent airway obstruction QTL (28351)
CNVR341	chr7	76899332	77036504	137173	2	Thoroughbred,Jeju riding horse	.	Loss	Loss	.	Loss	LOC100069529,LOC100069540,LOC100069556,LOC100069568,LOC100069580,LOC100069592,LOC100069622,LOC100069636	Recurrent airway obstruction QTL (28351)
CNVR342	chr7	77913275	78393963	480689	1	Thoroughbred	.	Loss	.	.	Loss	LOC100070120,LOC100070134,LOC100070142,LOC100070156,LOC100070169,LOC100070187,LOC100070235,LOC100070293,LOC100070314,LOC100070325,LOC100070346,LOC100070356,LOC100147393,LOC102148185,LOC106783453	Altitude adaptation QTL (29457)
CNVR343	chr7	82866415	83137011	270597	2	Jeju riding horse,Hanla horse	.	.	Loss	Loss	Loss	DKK3,USP47	.
CNVR344	chr7	83137011	83331759	194749	1	Jeju riding horse	.	.	Loss	.	Loss	LOC100055978	.
CNVR345	chr7	83331759	83423742	91984	2	Jeju riding horse,Hanla horse	.	.	Loss	Gain	Mixed	LOC100055978,PARVA	.
CNVR346	chr7	88040463	88175033	134571	1	Jeju riding horse	.	.	Gain	.	Gain	OTOG	.
CNVR347	chr7	89704229	89951005	246777	1	Hanla horse	.	.	.	Loss	Loss	NAV2	.
CNVR348	chr7	92000905	92047161	46257	3	Thoroughbred,Jeju riding horse,Hanla horse	.	Gain	Gain	Gain	Gain	.	.
CNVR349	chr7	92047161	92091213	44053	1	Jeju riding horse	.	.	Gain	.	Gain	.	.
CNVR350	chr7	92900582	93187452	286871	1	Jeju riding horse	.	.	Gain	.	Gain	LOC100072148	.
CNVR351	chr7	94621250	94660445	39196	1	Hanla horse	.	.	.	Gain	Gain	.	.
CNVR352	chr7	97110110	97277418	167309	2	Thoroughbred,Jeju riding horse	.	Gain	Gain	.	Gain	.	.
CNVR353	chr7	97277418	97351133	73716	1	Jeju riding horse	.	.	Gain	.	Gain	.	.
CNVR354	chr8	607467	683647	76181	1	Thoroughbred	.	Gain	.	.	Gain	GP1BB,SEPT5	.
CNVR355	chr8	2115370	2213144	97775	3	Thoroughbred,Jeju riding horse,Hanla horse	.	Gain	Gain	Gain	Gain	LOC111774536	.
CNVR356	chr8	2213144	2419300	206157	1	Jeju riding horse	.	.	Gain	.	Gain	PRAME	.
CNVR357	chr8	3434865	3726675	291811	2	Thoroughbred,Hanla horse	.	Gain	.	Gain	Gain	LOC100053914,LOC100054057,LOC100054251,LOC111774785	.
CNVR358	chr8	3726675	3934227	207553	3	Thoroughbred,Jeju riding horse,Hanla horse	.	Gain	Gain	Gain	Gain	LOC100146352,LOC106783456,LOC111774575,LOC111774587,LOC111774786	.
CNVR359	chr8	4391896	4430473	38578	2	Jeju riding horse,Hanla horse	.	.	Loss	Mixed	Mixed	.	.
CNVR360	chr8	4430473	4559972	129500	1	Hanla horse	.	.	.	Mixed	Mixed	LOC100056096,LOC106783457	.
CNVR361	chr8	20105070	20245970	140901	1	Jeju riding horse	.	.	Gain	.	Gain	.	.
CNVR362	chr8	20245970	20423864	177895	1	Hanla horse	.	.	.	Gain	Gain	.	.
CNVR363	chr8	21609775	21743908	134134	1	Hanla horse	.	.	.	Loss	Loss	PLBD2,SDS,SDSL,SLC8B1,TPCN1	.
CNVR364	chr8	33817056	33980488	163433	2	Jeju riding horse,Hanla horse	.	.	Gain	Gain	Gain	.	.
CNVR365	chr8	33980488	34133515	153028	1	Hanla horse	.	.	.	Gain	Gain	L3MBTL4,LOC106780946,TMEM200C	.
CNVR366	chr8	41810441	42275761	465321	1	Thoroughbred	.	Loss	.	.	Loss	CABLES1,RBBP8	Withers height QTL (165939),Withers height QTL (166170)
CNVR367	chr8	50210952	50302416	91465	2	Jeju horse,Hanla horse	Gain	.	.	Gain	Gain	.	Osteochondrosis QTL (27174)
CNVR368	chr8	51219702	51463126	243425	1	Hanla horse	.	.	.	Mixed	Mixed	AQP4,KCTD1	.
CNVR369	chr8	51463126	51551764	88639	2	Thoroughbred,Hanla horse	.	Loss	.	Mixed	Mixed	CHST9	Withers height QTL (166193)
CNVR370	chr8	51653890	52036472	382583	1	Hanla horse	.	.	.	Gain	Gain	CHST9	.
CNVR371	chr8	62872760	62939074	66315	1	Jeju riding horse	.	.	Loss	.	Loss	.	.
CNVR372	chr8	66041783	66415274	373492	1	Thoroughbred	.	Loss	.	.	Loss	SYT4	Withers height QTL (166077)
CNVR373	chr8	70084320	70193378	109059	1	Hanla horse	.	.	.	Loss	Loss	SMAD2	.
CNVR374	chr8	71224099	71504886	280788	1	Hanla horse	.	.	.	Loss	Loss	DYM	.
CNVR375	chr8	78590156	78674830	84675	1	Jeju riding horse	.	.	Mixed	.	Mixed	ATP8B1	.
CNVR376	chr8	78674830	78963641	288812	3	Thoroughbred,Jeju riding horse,Hanla horse	.	Mixed	Mixed	Gain	Mixed	NEDD4L	.
CNVR377	chr8	80751226	80786105	34880	2	Thoroughbred,Hanla horse	.	Loss	.	Loss	Loss	.	.
CNVR378	chr8	82909949	83024184	114236	1	Jeju riding horse	.	.	Loss	.	Loss	BCL2	.
CNVR379	chr8	83403212	83539365	136154	1	Jeju riding horse	.	.	Loss	.	Loss	LOC100051301,LOC100051371,LOC100057383,LOC100057505	.
CNVR380	chr8	84317031	84330718	13688	1	Jeju riding horse	.	.	Gain	.	Gain	.	.
CNVR381	chr8	88143850	88215784	71935	1	Hanla horse	.	.	.	Gain	Gain	.	.
CNVR382	chr8	90413556	90629682	216127	1	Thoroughbred	.	Loss	.	.	Loss	.	.
CNVR383	chr9	4521887	4610806	88920	1	Jeju riding horse	.	.	Gain	.	Gain	.	.
CNVR384	chr9	4610806	5100228	489423	2	Jeju riding horse,Hanla horse	.	.	Gain	Gain	Gain	.	.
CNVR385	chr9	5100228	5341898	241671	1	Hanla horse	.	.	.	Gain	Gain	.	.
CNVR386	chr9	7778881	8026553	247673	1	Thoroughbred	.	Loss	.	.	Loss	LOC100058465,LOC111767442	.
CNVR387	chr9	18006083	18167633	161551	2	Jeju riding horse,Hanla horse	.	.	Gain	Gain	Gain	PREX2	.
CNVR388	chr9	19437788	19485324	47537	1	Jeju riding horse	.	.	Gain	.	Gain	.	.
CNVR389	chr9	20053796	20195330	141535	2	Thoroughbred,Jeju riding horse	.	Gain	Mixed	.	Mixed	ARMC1,MTFR1	Rhodococcus equi infection QTL (29243),Rhodococcus equi infection QTL (29262),Rhodococcus equi infection QTL (29276)
CNVR390	chr9	22318836	22404551	85716	1	Hanla horse	.	.	.	Gain	Gain	YTHDF3	.
CNVR391	chr9	31266133	31344905	78773	1	Thoroughbred	.	Gain	.	.	Gain	NPBWR1	.
CNVR392	chr9	31548212	31667103	118892	1	Jeju riding horse	.	.	Mixed	.	Mixed	ALKAL1,RB1CC1	.
CNVR393	chr9	32101664	32470098	368435	1	Jeju riding horse	.	.	Gain	.	Gain	PCMTD1	.
CNVR394	chr9	32470098	32508299	38202	2	Thoroughbred,Jeju riding horse	.	Gain	Gain	.	Gain	.	.
CNVR395	chr9	32508299	33380282	871984	1	Jeju riding horse	.	.	Gain	.	Gain	PXDNL,SNTG1	.
CNVR396	chr9	33554671	33576076	21406	1	Jeju riding horse	.	.	Loss	.	Loss	SNTG1	.
CNVR397	chr9	33576076	33607535	31460	2	Thoroughbred,Jeju riding horse	.	Loss	Loss	.	Loss	SNTG1	.
CNVR398	chr9	33713217	33749295	36079	1	Thoroughbred	.	Gain	.	.	Gain	SNTG1	.
CNVR399	chr9	38897439	39013112	115674	3	Thoroughbred,Jeju riding horse,Hanla horse	.	Gain	Gain	Gain	Gain	.	.
CNVR400	chr9	41723565	41738605	15041	1	Hanla horse	.	.	.	Loss	Loss	.	chronic progressive lymphedema QTL (28326)
CNVR401	chr9	41738605	41776301	37697	3	Thoroughbred,Jeju riding horse,Hanla horse	.	Loss	Loss	Loss	Loss	.	chronic progressive lymphedema QTL (28326)
CNVR402	chr9	41776301	41961811	185511	2	Thoroughbred,Jeju riding horse	.	Loss	Loss	.	Loss	FAM92A,RBM12B,TMEM67	.
CNVR403	chr9	41961811	41984296	22486	1	Jeju riding horse	.	.	Loss	.	Loss	TMEM67	.
CNVR404	chr9	44946791	45279882	333092	3	Thoroughbred,Jeju riding horse,Hanla horse	.	Gain	Gain	Gain	Gain	CPQ,TSPYL5	.
CNVR405	chr9	45279882	45518773	238892	2	Thoroughbred,Jeju riding horse	.	Gain	Gain	.	Gain	.	.
CNVR406	chr9	51311019	51424302	113284	1	Hanla horse	.	.	.	Loss	Loss	LRP12	.
CNVR407	chr9	57755597	57774775	19179	2	Thoroughbred,Hanla horse	.	Loss	.	Loss	Loss	.	.
CNVR408	chr9	58267143	58398339	131197	1	Hanla horse	.	.	.	Loss	Loss	CSMD3	.
CNVR409	chr9	67826611	68094318	267708	1	Hanla horse	.	.	.	Loss	Loss	ATAD2,FBXO32,WDYHV1,ZHX1	.
CNVR410	chr9	69196082	69324212	128131	1	Thoroughbred	.	Loss	.	.	Loss	NSMCE2,SQLE,WASHC5,ZNF572	female fertility QTL (257493)
CNVR411	chr9	70971456	71020023	48568	1	Thoroughbred	.	Loss	.	.	Loss	.	.
CNVR412	chr9	81531879	81651809	119931	1	Hanla horse	.	.	.	Gain	Gain	TRAPPC9	.
CNVR413	chr9	83394270	83558121	163852	1	Jeju riding horse	.	.	Gain	.	Gain	ADGRB1,LOC102148307	.
CNVR414	chr10	1436613	1538917	102305	1	Hanla horse	.	.	.	Gain	Gain	PLEKHRH	.
CNVR415	chr10	21301438	21335645	34208	1	Hanla horse	.	.	.	Gain	Gain	LOC100066363	Navicular bone morphology QTL (28438)
CNVR416	chr10	22447138	22555091	107954	1	Jeju riding horse	.	.	Gain	.	Gain	EQUCABV1R921,EQUCABV1R922,EQUCABV1R923,EQUCABV1R924	.
CNVR417	chr10	30578249	31035813	457565	1	Hanla horse	.	.	.	Loss	Loss	FILIP1,LOC111775150,MYO6,SENP6	Withers height QTL (165890)
CNVR418	chr10	32087693	32256624	168932	1	Thoroughbred	.	Loss	.	.	Loss	.	Navicular bone morphology QTL (28375),Navicular bone morphology QTL (28445)
CNVR419	chr10	36129240	36838069	708830	1	Hanla horse	.	.	.	Loss	Loss	FAM46A	Navicular bone morphology QTL (28377),Navicular bone morphology QTL (28460),chronic progressive lymphedema QTL (28336),chronic progressive lymphedema QTL (28345)
CNVR420	chr10	37890924	38093702	202779	1	Thoroughbred	.	Loss	.	.	Loss	ME1,PRSS35	.
CNVR421	chr10	39450641	39622534	171894	1	Thoroughbred	.	Loss	.	.	Loss	.	Withers height QTL (166113)
CNVR422	chr10	39989482	40158074	168593	1	Jeju riding horse	.	.	Loss	.	Loss	SYNCRIP-2	.
CNVR423	chr10	41736101	41893599	157499	2	Jeju riding horse,Hanla horse	.	.	Gain	Gain	Gain	CNR1	Navicular bone morphology QTL (28376),Navicular bone morphology QTL (28459)
CNVR424	chr10	41893599	41995903	102305	1	Hanla horse	.	.	.	Gain	Gain	.	Navicular bone morphology QTL (28376),Navicular bone morphology QTL (28459)
CNVR425	chr10	52462625	52985358	522734	1	Jeju riding horse	.	.	Loss	.	Loss	ASCC3,SIM1	.
CNVR426	chr10	54014121	54848777	834657	1	Jeju riding horse	.	.	Gain	.	Gain	.	Alternate gaits QTL (106359)
CNVR427	chr10	57344737	57445390	100654	1	Jeju riding horse	.	.	Loss	.	Loss	.	.
CNVR428	chr10	58663797	58960871	297075	1	Hanla horse	.	.	.	Loss	Loss	SCML4	.
CNVR429	chr10	62718582	62976521	257940	1	Jeju riding horse	.	.	Gain	.	Gain	RFPL4B	Withers height QTL (166253)
CNVR430	chr10	64419079	64589539	170461	4	Jeju horse,Thoroughbred,Jeju riding horse,Hanla horse	Gain	Gain	Gain	Mixed	Mixed	.	.
CNVR431	chr10	66273123	66673464	400342	1	Thoroughbred	.	Loss	.	.	Loss	FAM162B,GPRC6A,KPNA5,LOC100072705,LOC100072708,LOC100072716,RFX6,RSPH4A,ZUFSP	.
CNVR432	chr10	66933853	67172683	238831	1	Jeju riding horse	.	.	Gain	.	Gain	DCBLD1,GOPC,ROS1	.
CNVR433	chr10	68070331	68540959	470629	1	Hanla horse	.	.	.	Loss	Loss	ASRHA,FAM184A,MAN1A1,MCM9	.
CNVR434	chr10	68799261	69107630	308370	2	Jeju riding horse,Hanla horse	.	.	Mixed	Gain	Mixed	.	.
CNVR435	chr10	69355898	69514973	159076	1	Hanla horse	.	.	.	Loss	Loss	.	.
CNVR436	chr10	73508154	73571330	63177	1	Thoroughbred	.	Loss	.	.	Loss	.	.
CNVR437	chr10	74888270	75011754	123485	1	Hanla horse	.	.	.	Gain	Gain	.	.
CNVR438	chr10	75641008	75780109	139102	3	Thoroughbred,Jeju riding horse,Hanla horse	.	Gain	Gain	Gain	Gain	THEMIS	.
CNVR439	chr10	77814178	77867992	53815	2	Thoroughbred,Hanla horse	.	Gain	.	Gain	Gain	.	.
CNVR440	chr11	6531316	6607181	75866	1	Hanla horse	.	.	.	Loss	Loss	GRB2	.
CNVR441	chr11	17775695	17947642	171948	1	Thoroughbred	.	Loss	.	.	Loss	ARF2,CRHR1	.
CNVR442	chr11	20458043	20554346	96304	1	Jeju horse	Loss	.	.	.	Loss	ATP6V0A1,COASY,HSD17B1,LOC100052586,MLX,NAGLU,PSMC3IP,RETREG3,TUBG2	.
CNVR443	chr11	22644246	22769190	124945	1	Thoroughbred	.	Loss	.	.	Loss	ERBB2,GRB7,IKZF3,MIEN1,ZPBP2	.
CNVR444	chr11	26143611	27516665	1373055	1	Jeju riding horse	.	.	Gain	.	Gain	ABCC3,ACSF2,ANKRD40,CA10,CACNA1G,CHAD,EME1,EPN3,LOC100630693,LRRC59,LUC7L3,MBTD1,MRPL27,MYCBPAP,NME1,NME2,RSAD1,SPAG9,SPATA20,TOB1,UTP18,WFIKKN2	Insect bite hypersensitivity QTL (29289),Withers height QTL (165770)
CNVR445	chr11	27516665	27795394	278730	3	Thoroughbred,Jeju riding horse,Hanla horse	.	Loss	Gain	Loss	Mixed	CA10	.
CNVR446	chr11	27795394	27820478	25085	2	Thoroughbred,Jeju riding horse	.	Loss	Gain	.	Mixed	.	.
CNVR447	chr11	27820478	28312820	492343	1	Jeju riding horse	.	.	Gain	.	Gain	.	.
CNVR448	chr11	30111338	30517346	406009	1	Thoroughbred	.	Loss	.	.	Loss	HLF,MMD,STXBP4	.
CNVR449	chr11	30517346	30603101	85756	2	Thoroughbred,Jeju riding horse	.	Loss	Loss	.	Loss	TMEM100	.
CNVR450	chr11	30603101	30781565	178465	1	Jeju riding horse	.	.	Loss	.	Loss	LOC100070585,LOC100070604,LOC100072739	.
CNVR451	chr11	32080965	32783587	702623	1	Jeju riding horse	.	.	Gain	.	Gain	CCDC182,CUEDC1,DYNLL2,EPX,LOC100056800,LOC100070881,LOC100070889,LOC100070902,MKS1,MRPS23,MSI2,SRSRH,VEZRH	Insect bite hypersensitivity QTL (29290),Insect bite hypersensitivity QTL (37892)
CNVR452	chr11	32783587	33113257	329671	2	Jeju riding horse,Hanla horse	.	.	Gain	Loss	Mixed	HSF5,LOC100146840,LPO,MPO,MTMR4,RNF43,SUPT4H1,TEX14,TSPOAP1	Insect bite hypersensitivity QTL (37893)
CNVR453	chr11	33113257	33248110	134854	1	Jeju riding horse	.	.	Gain	.	Gain	RAD51C,TEX14	.
CNVR454	chr11	33248110	33337791	89682	2	Jeju riding horse,Hanla horse	.	.	Gain	Gain	Gain	PPM1E	Insect bite hypersensitivity QTL (37894)
CNVR455	chr11	33337791	34293691	955901	1	Jeju riding horse	.	.	Gain	.	Gain	CLTC,DHX40,GDPD1,PPM1E,PRR11,PTRH2,RNFT1,RPS6KB1,SKA2,SMG8,TRIM37,TUBD1,YPEL2	.
CNVR456	chr11	34536903	34782268	245366	1	Thoroughbred	.	Loss	.	.	Loss	BRIP1,INTS2	.
CNVR457	chr11	41773567	41935040	161474	1	Jeju riding horse	.	.	Gain	.	Gain	KSR1,LOC100058771,LOC100071927	.
CNVR458	chr11	44011211	44155574	144364	1	Hanla horse	.	.	.	Gain	Gain	EFCAB5,NSRP1	.
CNVR459	chr11	45119072	45142445	23374	1	Jeju riding horse	.	.	Loss	.	Loss	C11H17orf97,RFLNB	.
CNVR460	chr11	47081313	47266151	184839	1	Hanla horse	.	.	.	Gain	Gain	LOC100072593,LOC100072598,LOC100072608,LOC100072616,LOC100072621,LOC100072626,LOC100072630,LOC100072631,LOC100072633,LOC100072638	.
CNVR461	chr11	49039853	49067267	27415	1	Hanla horse	.	.	.	Gain	Gain	.	.
CNVR462	chr11	50162933	50357046	194114	1	Thoroughbred	.	Loss	.	.	Loss	ALOX15,LOC100072906	.
CNVR463	chr11	61038312	61055595	17284	1	Jeju horse	Loss	.	.	.	Loss	MPRIP	.
CNVR464	chr12	2849940	3077224	227285	1	Jeju riding horse	.	.	Gain	.	Gain	C12H11orf74,PRR5L,RAG1,RAG2,TRAF6	Recurrent uveitis QTL (181835)
CNVR465	chr12	3997324	4137329	140006	2	Jeju riding horse,Hanla horse	.	.	Mixed	Mixed	Mixed	.	.
CNVR466	chr12	4137329	4302719	165391	3	Thoroughbred,Jeju riding horse,Hanla horse	.	Gain	Mixed	Mixed	Mixed	.	.
CNVR467	chr12	4302719	4351026	48308	2	Thoroughbred,Hanla horse	.	Gain	.	Mixed	Mixed	.	.
CNVR468	chr12	4351026	4412763	61738	1	Thoroughbred	.	Gain	.	.	Gain	.	.
CNVR469	chr12	4853405	4977554	124150	3	Thoroughbred,Jeju riding horse,Hanla horse	.	Gain	Gain	Gain	Gain	.	Recurrent airway obstruction QTL (28352)
CNVR470	chr12	5631642	5766018	134377	1	Thoroughbred	.	Loss	.	.	Loss	.	.
CNVR471	chr12	6059876	6126253	66378	1	Jeju riding horse	.	.	Loss	.	Loss	.	.
CNVR472	chr12	12298293	12384212	85920	2	Jeju riding horse,Hanla horse	.	.	Mixed	Mixed	Mixed	LOC111775906,PTPRJ	.
CNVR473	chr12	12384212	12520513	136302	3	Thoroughbred,Jeju riding horse,Hanla horse	.	Mixed	Mixed	Mixed	Mixed	LOC111775907,PTPRJ	.
CNVR474	chr12	12520513	14677216	2156704	4	Jeju horse,Thoroughbred,Jeju riding horse,Hanla horse	Gain	Mixed	Mixed	Mixed	Mixed	LOC100050265,LOC100050328,LOC100050399,LOC100051914,LOC100051977,LOC100052037,LOC100052157,LOC100052217,LOC100052341,LOC100052454,LOC100052683,LOC100052788,LOC100052898,LOC100053236,LOC100053427,LOC100053527,LOC100053672,LOC100053768,LOC100054215,LOC100054258,LOC100054307,LOC100054355,LOC100054453,LOC100054498,LOC100054541,LOC100054627,LOC100054722,LOC100054906,LOC100055129,LOC100055353,LOC100055…	Recurrent exertional rhabdomyolysis QTL (32141)
CNVR475	chr12	14677216	14747048	69833	3	Thoroughbred,Jeju riding horse,Hanla horse	.	Mixed	Mixed	Mixed	Mixed	LOC100056026	Recurrent exertional rhabdomyolysis QTL (32141)
CNVR476	chr12	14747048	14867541	120494	2	Jeju riding horse,Hanla horse	.	.	Mixed	Mixed	Mixed	LOC100056273	Recurrent exertional rhabdomyolysis QTL (32141)
CNVR477	chr12	14867541	14916363	48823	1	Jeju riding horse	.	.	Mixed	.	Mixed	.	Recurrent exertional rhabdomyolysis QTL (32141)
CNVR478	chr12	15653611	15865526	211916	1	Thoroughbred	.	Loss	.	.	Loss	LOC100057631,LOC106781428,LOC111776058	Recurrent exertional rhabdomyolysis QTL (32141)
CNVR479	chr12	22162774	22234341	71568	1	Hanla horse	.	.	.	Gain	Gain	LOC100067995,LOC100068027,LOC100068042	.
CNVR480	chr13	1412515	1457142	44628	1	Thoroughbred	.	Gain	.	.	Gain	MAD1L1	Osteochondrosis QTL (28486),Recurrent airway obstruction QTL (28353)
CNVR481	chr13	1457142	1603755	146614	2	Thoroughbred,Jeju riding horse	.	Gain	Gain	.	Gain	MAD1L1	Osteochondrosis QTL (28486),Recurrent airway obstruction QTL (28353)
CNVR482	chr13	4330016	4404757	74742	1	Hanla horse	.	.	.	Gain	Gain	ACTB,LOC111776176	Osteochondrosis QTL (28486),Recurrent airway obstruction QTL (28353)
CNVR483	chr13	5543394	5704290	160897	2	Jeju riding horse,Hanla horse	.	.	Gain	Gain	Gain	BHLHA15,LMTK2,TECPR1	Osteochondrosis QTL (28486),Recurrent airway obstruction QTL (28353)
CNVR484	chr13	5704290	6048189	343900	1	Hanla horse	.	.	.	Gain	Gain	BAIAP2L1,BRI3,NPTX2	Osteochondrosis QTL (28486),Recurrent airway obstruction QTL (28353),Withers height QTL (166042)
CNVR485	chr13	6254527	6461104	206578	1	Hanla horse	.	.	.	Gain	Gain	KPNA7,SMURRH,TRRAP	Osteochondrosis QTL (28486),Recurrent airway obstruction QTL (28353)
CNVR486	chr13	8228067	8336831	108765	2	Jeju riding horse,Hanla horse	.	.	Gain	Gain	Gain	LOC111776188	Osteochondrosis QTL (28486),Recurrent airway obstruction QTL (28353)
CNVR487	chr13	20096505	20528480	431976	1	Thoroughbred	.	Loss	.	.	Loss	C13H16orf54,CD2BP2,DCTPP1,FBRS,ITGAL,KIF22,LOC102149543,LOC102149734,MAZ,MVP,MYLPF,PAGR1,PRR14,PRRT2,QPRT,SEPHS2,SEPT1,SPN,SRCAP,TBC1D10B,TMEM265,ZG16,ZNF48,ZNF689,ZNF768,ZNF771,ZNF785	Recurrent airway obstruction QTL (28353),male fertility QTL (29466),temperament QTL (119810),temperament QTL (119814)
CNVR488	chr13	25210895	25251745	40851	1	Jeju riding horse	.	.	Loss	.	Loss	SCNN1G	Recurrent airway obstruction QTL (28353)
CNVR489	chr13	37849117	38226788	377672	1	Jeju riding horse	.	.	Loss	.	Loss	RBFOX1	.
CNVR490	chr13	38226788	38538682	311895	2	Thoroughbred,Jeju riding horse	.	Loss	Loss	.	Loss	RBFOX1	.
CNVR491	chr13	38538682	38803323	264642	1	Thoroughbred	.	Loss	.	.	Loss	RBFOX1	.
CNVR492	chr13	40172933	40207426	34494	1	Hanla horse	.	.	.	Gain	Gain	CREBBP	.
CNVR493	chr14	1559500	1660867	101368	1	Jeju riding horse	.	.	Loss	.	Loss	MAPK9,RASGERHC	.
CNVR494	chr14	15419603	15530017	110415	2	Thoroughbred,Hanla horse	.	Gain	.	Gain	Gain	.	.
CNVR495	chr14	16368905	16671923	303019	1	Thoroughbred	.	Loss	.	.	Loss	.	Navicular bone morphology QTL (28380)
CNVR496	chr14	16759538	17035906	276369	1	Thoroughbred	.	Loss	.	.	Loss	GABRG2	Navicular bone morphology QTL (28380),Osteochondrosis QTL (70909),Osteochondrosis QTL (70910),Osteochondrosis QTL (70915)
CNVR497	chr14	17586672	17640793	54122	1	Thoroughbred	.	Loss	.	.	Loss	GABRB2	.
CNVR498	chr14	43210058	43243131	33074	1	Hanla horse	.	.	.	Gain	Gain	RAPGEF6	.
CNVR499	chr14	43688788	43920603	231816	2	Jeju riding horse,Hanla horse	.	.	Gain	Gain	Gain	.	.
CNVR500	chr14	44894073	47759784	2865712	1	Jeju riding horse	.	.	Gain	.	Gain	ALDH7A1,C14H5orf63,CCDC192,CTXN3,FBN2,GRAMD2B,ISOC1,LMNB1,LOC100630595,LOC102149262,MARCH3,MEGRH0,PHAX,PRRC1,SLC12A2,SLC27A6,TEX43	Withers height QTL (166245)
CNVR501	chr14	53158881	53242786	83906	1	Thoroughbred	.	Gain	.	.	Gain	TNFAIP8	.
CNVR502	chr14	53242786	53317547	74762	2	Thoroughbred,Hanla horse	.	Gain	.	Gain	Gain	DMXL1,TNFAIP8	.
CNVR503	chr14	57300613	57335661	35049	1	Jeju riding horse	.	.	Loss	.	Loss	.	Withers height QTL (166247)
CNVR504	chr14	65233641	65560963	327323	1	Jeju riding horse	.	.	Gain	.	Gain	.	.
CNVR505	chr14	67938271	68036985	98715	1	Thoroughbred	.	Loss	.	.	Loss	.	Insect bite hypersensitivity QTL (179425),Insect bite hypersensitivity QTL (179426)
CNVR506	chr14	68036985	68069084	32100	2	Thoroughbred,Jeju riding horse	.	Loss	Gain	.	Mixed	.	.
CNVR507	chr14	68069084	68095557	26474	1	Thoroughbred	.	Loss	.	.	Loss	.	.
CNVR508	chr14	79189642	79229181	39540	3	Thoroughbred,Jeju riding horse,Hanla horse	.	Gain	Gain	Gain	Gain	TMEM161B	.
CNVR509	chr14	80500009	80535699	35691	1	Thoroughbred	.	Loss	.	.	Loss	.	.
CNVR510	chr14	83119034	83261505	142472	3	Thoroughbred,Jeju riding horse,Hanla horse	.	Gain	Gain	Gain	Gain	HAPLN1	.
CNVR511	chr14	90634366	90664705	30340	1	Jeju riding horse	.	.	Loss	.	Loss	.	Osteochondrosis QTL (28488),Osteochondrosis QTL (28489)
CNVR512	chr15	1186224	1257839	71616	1	Thoroughbred	.	Loss	.	.	Loss	LIMS1	.
CNVR513	chr15	6306573	6486921	180349	1	Hanla horse	.	.	.	Loss	Loss	.	.
CNVR514	chr15	13025054	13247229	222176	1	Hanla horse	.	.	.	Gain	Gain	LOC102147679,LOC102147773,LOC102149803,MRPS5,ZNF2,ZNF514	.
CNVR515	chr15	13511922	13628060	116139	1	Hanla horse	.	.	.	Gain	Gain	LOC100629143,LOC111768183	.
CNVR516	chr15	16747619	16900287	152669	1	Jeju riding horse	.	.	Gain	.	Gain	PAX8,PSD4	.
CNVR517	chr15	20644487	20801007	156521	1	Hanla horse	.	.	.	Loss	Loss	.	Insect bite hypersensitivity QTL (29315)
CNVR518	chr15	24162144	24631043	468900	1	Thoroughbred	.	Loss	.	.	Loss	CTNNA2,LRRTM1	.
CNVR519	chr15	30340712	30629178	288467	1	Jeju riding horse	.	.	Gain	.	Gain	ALMS1	Guttural pouch tympany QTL (28261),Guttural pouch tympany QTL (28280),Guttural pouch tympany QTL (28283),Guttural pouch tympany QTL (28293),Guttural pouch tympany QTL (28296),Osteochondrosis QTL (28490),Osteochondrosis QTL (28491)
CNVR520	chr15	31387776	31713875	326100	1	Jeju riding horse	.	.	Gain	.	Gain	CYP26B1,EXOC6B	.
CNVR521	chr15	33514498	33584221	69724	1	Thoroughbred	.	Loss	.	.	Loss	GMCL1,MXD1,SNRNP27	.
CNVR522	chr15	33584221	33594116	9896	2	Thoroughbred,Jeju riding horse	.	Loss	Gain	.	Mixed	GMCL1	.
CNVR523	chr15	33594116	33800646	206531	1	Jeju riding horse	.	.	Gain	.	Gain	AAK1,ANXA4,GMCL1	.
CNVR524	chr15	35232680	35282874	50195	1	Jeju riding horse	.	.	Loss	.	Loss	.	.
CNVR525	chr15	38257100	38310491	53392	1	Hanla horse	.	.	.	Loss	Loss	.	.
CNVR526	chr15	42126752	42154032	27281	1	Hanla horse	.	.	.	Gain	Gain	.	.
CNVR527	chr15	44474593	44764575	289983	1	Thoroughbred	.	Loss	.	.	Loss	.	.
CNVR528	chr15	56663277	56697407	34131	1	Jeju riding horse	.	.	Loss	.	Loss	HAAO,MTA3,OXER1	.
CNVR529	chr15	57107237	57124675	17439	1	Jeju riding horse	.	.	Loss	.	Loss	EML4	.
CNVR530	chr15	59331021	59407604	76584	1	Hanla horse	.	.	.	Gain	Gain	TMEM178A	Navicular bone morphology QTL (28397)
CNVR531	chr15	62358691	62377510	18820	1	Thoroughbred	.	Loss	.	.	Loss	.	.
CNVR532	chr15	64399735	64631484	231750	1	Jeju riding horse	.	.	Gain	.	Gain	LTBP1,RASGRP3	Guttural pouch tympany QTL (29048)
CNVR533	chr15	65580625	66061042	480418	1	Jeju riding horse	.	.	Loss	.	Loss	DPY30,MEMO1,SPAST,SRD5A2	.
CNVR534	chr15	66114226	66427077	312852	1	Jeju riding horse	.	.	Loss	.	Loss	LOC100054601,LOC100054641,LOC100054688	Guttural pouch tympany QTL (29111)
CNVR535	chr15	67012855	67882400	869546	1	Jeju riding horse	.	.	Loss	.	Loss	LBH,LCLAT1,LOC111768129,YPEL5	Guttural pouch tympany QTL (29050)
CNVR536	chr15	71236764	71437002	200239	1	Jeju riding horse	.	.	Loss	.	Loss	ASXL2,DTNB	.
CNVR537	chr15	71901840	71956116	54277	1	Thoroughbred	.	Loss	.	.	Loss	DNAJC27	.
CNVR538	chr15	72204285	72768981	564697	1	Jeju riding horse	.	.	Loss	.	Loss	FKBP1B,ITSN2,LOC100071602,LOC100630511,MFSD2B,NCOA1,PFN4,SF3B6,TP53I3,UBXN2A,WDCP	Guttural pouch tympany QTL (29054)
CNVR539	chr15	72995399	73049078	53680	1	Hanla horse	.	.	.	Loss	Loss	KLHL29	.
CNVR540	chr15	73049078	73075416	26339	2	Jeju riding horse,Hanla horse	.	.	Loss	Loss	Loss	KLHL29	.
CNVR541	chr15	73472986	73565731	92746	1	Jeju riding horse	.	.	Loss	.	Loss	.	Guttural pouch tympany QTL (29056)
CNVR542	chr15	75949708	76296526	346819	1	Jeju riding horse	.	.	Loss	.	Loss	LOC106781761,PUM2,RHOB,SDC1	.
CNVR543	chr15	86428358	86670098	241741	1	Thoroughbred	.	Loss	.	.	Loss	.	.
CNVR544	chr15	90197083	90215751	18669	1	Jeju riding horse	.	.	Gain	.	Gain	.	.
CNVR545	chr15	90215751	90412262	196512	3	Thoroughbred,Jeju riding horse,Hanla horse	.	Gain	Gain	Gain	Gain	.	.
CNVR546	chr15	90412262	90635810	223549	1	Hanla horse	.	.	.	Gain	Gain	.	.
CNVR547	chr16	4560426	4602650	42225	1	Jeju riding horse	.	.	Gain	.	Gain	.	Osteochondrosis dissecans QTL (27216)
CNVR548	chr16	5107537	5133367	25831	2	Thoroughbred,Hanla horse	.	Gain	.	Gain	Gain	FGD5	Osteochondrosis QTL (29002),Osteochondrosis dissecans QTL (28922)
CNVR549	chr16	6617061	6817902	200842	1	Jeju riding horse	.	.	Gain	.	Gain	SYN2,TAMM41	Osteochondrosis QTL (29002),Osteochondrosis dissecans QTL (28922)
CNVR550	chr16	10311202	10393430	82229	1	Thoroughbred	.	Loss	.	.	Loss	GRM7	Osteochondrosis QTL (29002),Osteochondrosis dissecans QTL (28922)
CNVR551	chr16	12463334	12485504	22171	2	Jeju riding horse,Hanla horse	.	.	Gain	Gain	Gain	EDEM1	Osteochondrosis QTL (29002),Osteochondrosis dissecans QTL (28922)
CNVR552	chr16	13548577	13671397	122821	1	Hanla horse	.	.	.	Loss	Loss	LRRN1	Osteochondrosis QTL (29002),Osteochondrosis dissecans QTL (28922)
CNVR553	chr16	15409948	15547790	137843	1	Hanla horse	.	.	.	Loss	Loss	.	Osteochondrosis QTL (29002),Osteochondrosis dissecans QTL (28922)
CNVR554	chr16	17754789	18099624	344836	1	Thoroughbred	.	Loss	.	.	Loss	CNTN3	Osteochondrosis QTL (27151),Osteochondrosis QTL (27190),Osteochondrosis QTL (29002),Osteochondrosis dissecans QTL (27191),Osteochondrosis dissecans QTL (27217),Osteochondrosis dissecans QTL (28922),chronic progressive lymphedema QTL (28304),chronic progressive lymphedema QTL (28328),racing performance QTL (57430)
CNVR555	chr16	19587775	20576277	988503	1	Thoroughbred	.	Loss	.	.	Loss	EIF4E3,FOXP1,GPR27,PROK2	Lifetime earnings QTL (165325),Osteochondrosis QTL (28999),Osteochondrosis QTL (29002),Osteochondrosis dissecans QTL (28922),Osteochondrosis dissecans QTL (28933),Withers height QTL (166071)
CNVR556	chr16	26612901	26726063	113163	1	Jeju riding horse	.	.	Gain	.	Gain	PRICKLE2,PSMD6	Osteochondrosis QTL (27222),Osteochondrosis dissecans QTL (27223)
CNVR557	chr16	33880455	34084269	203815	1	Thoroughbred	.	Loss	.	.	Loss	ERC2	Recurrent exertional rhabdomyolysis QTL (29349),Withers height QTL (166135),Withers height QTL (166162)
CNVR558	chr16	34084269	34942341	858073	2	Thoroughbred,Jeju riding horse	.	Loss	Gain	.	Mixed	CACNA2D3,LRTM1,WNT5A	Recurrent exertional rhabdomyolysis QTL (29350),Recurrent exertional rhabdomyolysis QTL (29351),Recurrent exertional rhabdomyolysis QTL (29352),Recurrent exertional rhabdomyolysis QTL (29353),Recurrent exertional rhabdomyolysis QTL (29354),Withers height QTL (165965),Withers height QTL (166018),chronic progressive lymphedema QTL (28301)
CNVR559	chr16	34942341	35017438	75098	1	Jeju riding horse	.	.	Gain	.	Gain	CACNA2D3	Withers height QTL (165893),chronic progressive lymphedema QTL (28301)
CNVR560	chr16	35461183	35644290	183108	2	Jeju riding horse,Hanla horse	.	.	Gain	Gain	Gain	ACTR8,CACNA1D,CHDH,IL17RB,SELENOK	.
CNVR561	chr16	39277680	39519979	242300	1	Thoroughbred	.	Loss	.	.	Loss	C16H3orf62,C16H3orf84,CCDC36,CCDC71,GPX1,KLHDC8B,LAMB2,QARS,QRICH1,RHOA,USP19,USP4	.
CNVR562	chr16	39519979	39970655	450677	2	Thoroughbred,Hanla horse	.	Loss	.	Loss	Loss	ARIH2,CELSR3,DALRD3,IMPDH2,IP6K2,NCKIPSD,NDUFAF3,P4HTM,PFKFB4,PRKAR2A,QRICH1,SLC25A20,SLC26A6,TMEM89,UQCRC1,WDR6	.
CNVR563	chr16	39970655	40248137	277483	1	Hanla horse	.	.	.	Loss	Loss	ATRIP,CCDC51,FBXW12,NME6,PFKFB4,PLXNB1,SHISA5,SPINK8,TREX1	Withers height QTL (166216)
CNVR564	chr16	41176445	41252402	75958	1	Thoroughbred	.	Loss	.	.	Loss	KIF9,KLHL18	.
CNVR565	chr16	42249730	42831534	581805	1	Thoroughbred	.	Loss	.	.	Loss	CCR9,CXCR6,FYCO1,LARS2,LIMD1,LZTFL1,SACM1L,SLC6A20	.
CNVR566	chr16	44011116	44094817	83702	1	Jeju riding horse	.	.	Gain	.	Gain	.	Recurrent airway obstruction QTL (28358)
CNVR567	chr16	44999132	45216684	217553	1	Thoroughbred	.	Loss	.	.	Loss	CCDC13,KLHL40,NKTR,SEC22C,SS18L2,VIPR1,ZBTB47	Withers height QTL (165811),Withers height QTL (165997)
CNVR568	chr16	47817211	47854929	37719	1	Jeju riding horse	.	.	Gain	.	Gain	GORASP1,TTC21A	.
CNVR569	chr16	56196449	56227857	31409	1	Jeju horse,Thoroughbred	Loss	Loss	.	.	Loss	.	.
CNVR570	chr16	56227857	56296761	68905	1	Thoroughbred	.	Loss	.	.	Loss	.	.
CNVR571	chr16	64024181	64615848	591668	1	Jeju riding horse	.	.	Gain	.	Gain	KCNH8	Withers height QTL (166126)
CNVR572	chr16	67181424	67498197	316774	1	Thoroughbred	.	Loss	.	.	Loss	ANKRD28,BTD,HACL1,LOC100063697	.
CNVR573	chr16	72750261	72777863	27603	1	Hanla horse	.	.	.	Gain	Gain	PPP2R3A	.
CNVR574	chr16	78044554	78067333	22780	1	Thoroughbred	.	Loss	.	.	Loss	ATR	.
CNVR575	chr16	78701328	79006736	305409	1	Hanla horse	.	.	.	Loss	Loss	SLC9A9	.
CNVR576	chr16	85520487	85572783	52297	1	Jeju riding horse	.	.	Gain	.	Gain	.	Osteochondrosis QTL (29006),Osteochondrosis dissecans QTL (28927),Osteochondrosis dissecans QTL (28937)
CNVR577	chr17	5193018	5397462	204445	1	Hanla horse	.	.	.	Loss	Loss	LOC100059537,MTMR6,NUP58	.
CNVR578	chr17	7189333	7243488	54156	1	Hanla horse	.	.	.	Gain	Gain	GTF3A	.
CNVR579	chr17	13140759	13175052	34294	1	Thoroughbred	.	Loss	.	.	Loss	.	.
CNVR580	chr17	16836659	17475162	638504	1	Thoroughbred	.	Loss	.	.	Loss	FREM2,UFM1	.
CNVR581	chr17	23119760	24266915	1147156	1	Thoroughbred	.	Loss	.	.	Loss	ESD,HTR2A,LRCH1,RUBCNL	.
CNVR582	chr17	27132595	27574019	441425	1	Thoroughbred	.	Loss	.	.	Loss	DNAJC15,EPSTI1,FAM216B,TNFSRH1	.
CNVR583	chr17	27574019	28217007	642989	2	Thoroughbred,Hanla horse	.	Loss	.	Loss	Loss	AKAP11,DGKH,TNFSRH1,VWA8	Alternate gaits QTL (172462)
CNVR584	chr17	28217007	28355664	138658	1	Thoroughbred	.	Loss	.	.	Loss	VWA8	Alternate gaits QTL (172412),Alternate gaits QTL (172424),Withers height QTL (165826)
CNVR585	chr17	32654057	32770316	116260	1	Thoroughbred	.	Loss	.	.	Loss	.	Osteochondrosis QTL (27142)
CNVR586	chr17	45146758	45274790	128033	1	Hanla horse	.	.	.	Loss	Loss	DACH1	.
CNVR587	chr17	47843821	48090202	246382	1	Thoroughbred	.	Loss	.	.	Loss	.	.
CNVR588	chr17	49832430	49886727	54298	1	Thoroughbred	.	Loss	.	.	Loss	MYCBP2	.
CNVR589	chr17	49997510	50011096	13587	1	Jeju riding horse	.	.	Loss	.	Loss	MYCBP2,SCEL	.
CNVR590	chr17	50720906	50882907	162002	1	Thoroughbred	.	Loss	.	.	Loss	.	.
CNVR591	chr17	52754001	52981831	227831	1	Jeju riding horse	.	.	Loss	.	Loss	.	.
CNVR592	chr17	52981831	52982220	390	2	Thoroughbred,Jeju riding horse	.	Loss	Loss	.	Loss	.	.
CNVR593	chr17	52982220	53146844	164625	1	Thoroughbred	.	Loss	.	.	Loss	.	.
CNVR594	chr17	53146844	53470706	323863	2	Thoroughbred,Jeju riding horse	.	Loss	Loss	.	Loss	.	.
CNVR595	chr17	53470706	53590285	119580	1	Thoroughbred	.	Loss	.	.	Loss	.	.
CNVR596	chr17	54202126	54222162	20037	1	Jeju riding horse	.	.	Loss	.	Loss	.	.
CNVR597	chr17	57317295	57337550	20256	1	Jeju riding horse	.	.	Gain	.	Gain	.	.
CNVR598	chr17	57337550	57420379	82830	3	Thoroughbred,Jeju riding horse,Hanla horse	.	Gain	Gain	Gain	Gain	.	.
CNVR599	chr17	59888750	59925473	36724	1	Jeju riding horse	.	.	Gain	.	Gain	.	.
CNVR600	chr17	62194886	62254110	59225	2	Thoroughbred,Hanla horse	.	Gain	.	Gain	Gain	GPC5	.
CNVR601	chr17	62254110	62478352	224243	1	Thoroughbred	.	Gain	.	.	Gain	GPC5	Withers height QTL (165784),Withers height QTL (165978)
CNVR602	chr17	63995427	64166609	171183	2	Thoroughbred,Hanla horse	.	Loss	.	Loss	Loss	GPC6	.
CNVR603	chr17	64166609	64221049	54441	1	Thoroughbred	.	Loss	.	.	Loss	GPC6	.
CNVR604	chr17	64473413	64610662	137250	1	Thoroughbred	.	Loss	.	.	Loss	GPR180,SOX21,TGDS	.
CNVR605	chr17	65136110	65300440	164331	1	Thoroughbred	.	Loss	.	.	Loss	CLDN10	.
CNVR606	chr17	65649265	65808618	159354	1	Thoroughbred	.	Loss	.	.	Loss	HS6ST3,UGGT2	.
CNVR607	chr17	70256702	70272468	15767	1	Thoroughbred	.	Loss	.	.	Loss	ITGBL1	.
CNVR608	chr17	73555334	73719302	163969	1	Thoroughbred	.	Gain	.	.	Gain	.	.
CNVR609	chr17	74737108	74826993	89886	1	Thoroughbred	.	Loss	.	.	Loss	.	.
CNVR610	chr18	3237591	3286734	49144	1	Hanla horse	.	.	.	Gain	Gain	MYO7B	.
CNVR611	chr18	3286734	3332666	45933	3	Thoroughbred,Jeju riding horse,Hanla horse	.	Gain	Gain	Gain	Gain	IWS1	.
CNVR612	chr18	3332666	3432787	100122	2	Jeju riding horse,Hanla horse	.	.	Gain	Gain	Gain	IWS1,LOC102148874,LOC111768863	.
CNVR613	chr18	4984071	4996419	12349	1	Thoroughbred	.	Loss	.	.	Loss	.	.
CNVR614	chr18	6846255	7673773	827519	1	Thoroughbred	.	Loss	.	.	Loss	.	Withers height QTL (166258)
CNVR615	chr18	7969871	8087809	117939	1	Jeju riding horse	.	.	Loss	.	Loss	.	.
CNVR616	chr18	9567064	9956226	389163	1	Hanla horse	.	.	.	Gain	Gain	GLI2	.
CNVR617	chr18	11782793	12205327	422535	1	Thoroughbred	.	Loss	.	.	Loss	C1QL2,EN1,MARCO	.
CNVR618	chr18	19570824	19599882	29059	2	Jeju riding horse,Hanla horse	.	.	Gain	Gain	Gain	R3HDM1	.
CNVR619	chr18	19599882	19611008	11127	1	Hanla horse	.	.	.	Gain	Gain	R3HDM1	.
CNVR620	chr18	25258335	25858550	600216	1	Jeju riding horse	.	.	Gain	.	Gain	LRP1B	temperament QTL (119808)
CNVR621	chr18	28309958	28502900	192943	1	Thoroughbred	.	Loss	.	.	Loss	.	Osteochondrosis QTL (28240),Osteochondrosis QTL (28241),Osteochondrosis QTL (28244),Osteochondrosis QTL (28245),Osteochondrosis dissecans QTL (28242),Osteochondrosis dissecans QTL (28243)
CNVR622	chr18	30688735	30831591	142857	1	Hanla horse	.	.	.	Loss	Loss	.	.
CNVR623	chr18	41014312	41133365	119054	1	Thoroughbred	.	Loss	.	.	Loss	RBMS1	.
CNVR624	chr18	45825023	45892900	67878	1	Thoroughbred	.	Loss	.	.	Loss	GALNT3	Osteochondrosis QTL (28248)
CNVR625	chr18	47369117	47806694	437578	1	Thoroughbred	.	Loss	.	.	Loss	B3GALT1,LOC111768850,STK39	Withers height QTL (165830)
CNVR626	chr18	51078308	51465789	387482	1	Hanla horse	.	.	.	Mixed	Mixed	DLX1,DLX2,HAT1,METAP1D,SLC25A12	.
CNVR627	chr18	56567378	57434860	867483	1	Hanla horse	.	.	.	Loss	Loss	CCDC141,FKBP7,OSBPL6,PJVK,PLEKHA3,PRKRA,SESTD1,TTN	.
CNVR628	chr18	57703985	57860663	156679	2	Jeju horse,Jeju riding horse	Gain	.	Gain	.	Gain	ZNF385B	.
CNVR629	chr18	58684372	58742358	57987	1	Jeju riding horse	.	.	Gain	.	Gain	.	.
CNVR630	chr18	58742358	58763434	21077	3	Thoroughbred,Jeju riding horse,Hanla horse	.	Gain	Gain	Gain	Gain	.	.
CNVR631	chr18	59184778	59233635	48858	1	Hanla horse	.	.	.	Loss	Loss	.	.
CNVR632	chr18	61645194	61691754	46561	3	Thoroughbred,Jeju riding horse,Hanla horse	.	Gain	Gain	Gain	Gain	.	.
CNVR633	chr18	62314566	62437379	122814	1	Jeju riding horse	.	.	Loss	.	Loss	.	.
CNVR634	chr18	62995670	63023907	28238	1	Jeju riding horse	.	.	Loss	.	Loss	.	.
CNVR635	chr18	63148123	63226502	78380	1	Jeju riding horse	.	.	Gain	.	Gain	.	.
CNVR636	chr18	69383920	69478634	94715	1	Hanla horse	.	.	.	Loss	Loss	.	.
CNVR637	chr18	73243518	73270063	26546	1	Hanla horse	.	.	.	Loss	Loss	PLCL1	.
CNVR638	chr18	75780975	75809957	28983	1	Hanla horse	.	.	.	Gain	Gain	LOC111767394	.
CNVR639	chr18	75809957	75879559	69603	2	Jeju riding horse,Hanla horse	.	.	Gain	Gain	Gain	AOX4,LOC106781908,LOC111767394,LOC111768790	.
CNVR640	chr18	76680636	76850967	170332	1	Thoroughbred	.	Loss	.	.	Loss	ALS2,C2CD6,MPP4,TMEM237	.
CNVR641	chr18	76850967	76886946	35980	2	Thoroughbred,Jeju riding horse	.	Loss	Loss	.	Loss	ALS2	.
CNVR642	chr18	76886946	76983625	96680	3	Thoroughbred,Jeju riding horse,Hanla horse	.	Loss	Loss	Loss	Loss	CDK15	.
CNVR643	chr18	76983625	77130425	146801	1	Thoroughbred	.	Loss	.	.	Loss	CDK15,FZD7	.
CNVR644	chr19	1054298	1396027	341730	1	Thoroughbred	.	Loss	.	.	Loss	PTX3,VEPH1	Osteochondrosis dissecans QTL (27193)
CNVR645	chr19	1517555	1559727	42173	1	Jeju riding horse	.	.	Gain	.	Gain	.	.
CNVR646	chr19	3117478	3197480	80003	1	Thoroughbred	.	Loss	.	.	Loss	ARL14	.
CNVR647	chr19	4081040	4270013	188974	1	Jeju riding horse	.	.	Loss	.	Loss	.	.
CNVR648	chr19	5296598	5504836	208239	2	Jeju horse,Hanla horse	.	Gain	.	Gain	Gain	NMD3	.
CNVR649	chr19	25809071	26099936	290866	1	Jeju riding horse	.	.	Loss	.	Loss	C19H3orf70,EHHADH,MAP3K13,TMEM41A	.
CNVR650	chr19	26446036	26529403	83368	1	Thoroughbred	.	Loss	.	.	Loss	LOC100067916,TRA2B	.
CNVR651	chr19	45359054	45675786	316733	1	Hanla horse	.	.	.	Loss	Loss	.	.
CNVR652	chr19	50053601	50225436	171836	1	Thoroughbred	.	Loss	.	.	Loss	.	.
CNVR653	chr19	51305398	51504163	198766	1	Jeju riding horse	.	.	Gain	.	Gain	HHLA2,IFT57	.
CNVR654	chr19	51548754	51569779	21026	1	Hanla horse	.	.	.	Loss	Loss	CD47	.
CNVR655	chr19	54392577	54453691	61115	1	Jeju riding horse	.	.	Loss	.	Loss	.	.
CNVR656	chr19	57205127	57246733	41607	1	Jeju riding horse	.	.	Loss	.	Loss	ABI3BP	.
CNVR657	chr19	57454390	57509556	55167	1	Thoroughbred	.	Gain	.	.	Gain	ABI3BP,ADGRG7,TFG	.
CNVR658	chr19	59626977	59688067	61091	2	Thoroughbred,Hanla horse	.	Gain	.	Gain	Gain	GABRR3,LOC100072522,LOC100072526,LOC100072533	.
CNVR659	chr20	1344089	1518115	174027	1	Hanla horse	.	.	.	Gain	Gain	EXOC2	.
CNVR660	chr20	11836218	11900448	64231	4	Jeju horse,Thoroughbred,Jeju riding horse,Hanla horse	Gain	Gain	Gain	Gain	Gain	TMEM170B	.
CNVR661	chr20	16097363	16161814	64452	1	Jeju riding horse	.	.	Loss	.	Loss	ATXN1	.
CNVR662	chr20	23091241	23203239	111999	1	Hanla horse	.	.	.	Gain	Gain	DCDC2,GPLD1,MRS2	.
CNVR663	chr20	24257326	24354027	96702	3	Thoroughbred,Jeju riding horse,Hanla horse	.	Gain	Gain	Gain	Gain	CARMIL1,SCGN	.
CNVR664	chr20	24354027	24485375	131349	2	Jeju riding horse,Hanla horse	.	.	Gain	Gain	Gain	LOC100052703,SCGN,SLC17A4	.
CNVR665	chr20	26303271	26371568	68298	1	Hanla horse	.	.	.	Gain	Gain	PRSS16	.
CNVR666	chr20	26371568	26509114	137547	3	Thoroughbred,Jeju riding horse,Hanla horse	.	Gain	Gain	Gain	Gain	LOC100064006,POM121L2	.
CNVR667	chr20	26509114	26564881	55768	1	Hanla horse	.	.	.	Gain	Gain	ZNF391	.
CNVR668	chr20	26798703	26912427	113725	1	Jeju riding horse	.	.	Loss	.	Loss	.	.
CNVR669	chr20	28355086	28538786	183701	1	Jeju riding horse	.	.	Loss	.	Loss	LOC100059553,LOC100059589,LOC100059656,LOC100059728,LOC100059855,LOC100059887,LOC100629501,LOC102149158	.
CNVR670	chr20	28659968	28731640	71673	1	Thoroughbred	.	Loss	.	.	Loss	LOC100059132,LOC100059179,LOC100059213,LOC100146689	Alternate gaits QTL (172489)
CNVR671	chr20	28731640	28952635	220996	2	Thoroughbred,Jeju riding horse	.	Loss	Loss	.	Loss	LOC100058588,LOC100058631,LOC100058670,LOC100058710,LOC100058753,LOC100058795,LOC100058863,LOC100058903,LOC100058936,LOC100059020,LOC100059132,LOC100146689	.
CNVR672	chr20	28952635	29116874	164240	1	Thoroughbred	.	Loss	.	.	Loss	LOC100058073,LOC100058118,LOC100058205,LOC100058247,LOC100058338,LOC100058379,LOC100058467,LOC100058512,LOC100147391,LOC102149388	.
CNVR673	chr20	29307977	29393758	85782	1	Jeju riding horse	.	.	Loss	.	Loss	LOC100052031,LOC100057625,LOC100057747,LOC100057798,LOC102150116	.
CNVR674	chr20	30016829	30074113	57285	1	Thoroughbred	.	Gain	.	.	Gain	EQMHCB2	.
CNVR675	chr20	30288114	30457484	169371	1	Hanla horse	.	.	.	Loss	Loss	EQMHCB2,LOC102151116	.
CNVR676	chr20	30725762	30739537	13776	1	Jeju riding horse	.	.	Mixed	.	Mixed	.	.
CNVR677	chr20	30739537	30812228	72692	2	Jeju riding horse,Hanla horse	.	.	Mixed	Gain	Mixed	DDR1,GTF2H4,VARS2	racing performance QTL (57439)
CNVR678	chr20	30812228	31033182	220955	3	Thoroughbred,Jeju riding horse,Hanla horse	.	Gain	Mixed	Gain	Mixed	C20H6orRH5,CCHCR1,CDSN,DPCR1,LOC111769159,LOC111769184,MUC22,POU5RH,PSORS1C2,SFTA2,TCRH9,VARS2	.
CNVR679	chr20	32127612	32366639	239028	3	Thoroughbred,Jeju riding horse,Hanla horse	.	Gain	Mixed	Gain	Mixed	ABHD16A,AIRH,APOM,ATP6V1G2,BAG6,C20H6orf47,CSNK2B,DDX39B,GPANK1,LST1,LTA,LTB,LY6G5B,LY6G5C,LY6G6C,LY6G6D,LY6G6F,MPIG6B,MSH5,NCR3,NFKBIL1,PRRC2A,TNF	.
CNVR680	chr20	32491252	32566747	75496	1	Jeju horse	Loss	.	.	.	Loss	C2,CFB,DXO,LOC100059239,NELFE,SKIV2L,STK19,ZBTB12	.
CNVR681	chr20	32710979	33035112	324134	3	Thoroughbred,Jeju riding horse,Hanla horse	.	Mixed	Mixed	Mixed	Mixed	C20H6orRH0,LOC100059576,NOTCH4	racing performance QTL (57441),racing performance QTL (57442)
CNVR682	chr20	33035112	33164874	129763	2	Thoroughbred,Jeju riding horse	.	Mixed	Mixed	.	Mixed	.	.
CNVR683	chr20	33164874	33193991	29118	1	Thoroughbred	.	Mixed	.	.	Mixed	.	.
CNVR684	chr20	33193991	33287488	93498	3	Thoroughbred,Jeju riding horse,Hanla horse	.	Mixed	Gain	Gain	Mixed	.	.
CNVR685	chr20	39129040	39259364	130325	1	Hanla horse	.	.	.	Loss	Loss	BTBD9,DNAH8,GLO1	.
CNVR686	chr20	49545712	49911106	365395	1	Thoroughbred	.	Loss	.	.	Loss	TFAP2B,TFAP2D	.
CNVR687	chr20	51572802	51628521	55720	3	Jeju horse,Thoroughbred,Jeju riding horse	Gain	Gain	Gain	.	Gain	GSTA3,LOC100056462,LOC100056506	.
CNVR688	chr20	53097539	53472763	375225	1	Thoroughbred	.	Loss	.	.	Loss	FAM83B	.
CNVR689	chr20	55342664	55381140	38477	3	Thoroughbred,Jeju riding horse,Hanla horse	.	Gain	Gain	Gain	Gain	PRIM2	.
CNVR690	chr20	55381140	55439366	58227	2	Jeju riding horse,Hanla horse	.	.	Gain	Gain	Gain	PRIM2	.
CNVR691	chr20	55757663	55833195	75533	2	Thoroughbred,Hanla horse	.	Loss	.	Loss	Loss	.	.
CNVR692	chr20	55833195	56030114	196920	1	Hanla horse	.	.	.	Loss	Loss	.	.
CNVR693	chr20	56955616	57279410	323795	2	Thoroughbred,Jeju riding horse	.	Loss	Loss	.	Loss	.	.
CNVR694	chr20	57279410	57427227	147818	1	Thoroughbred	.	Loss	.	.	Loss	.	.
CNVR695	chr20	63789031	64165294	376264	1	Thoroughbred	.	Loss	.	.	Loss	OGFRL1	.
CNVR696	chr21	902957	1008072	105116	1	Hanla horse	.	.	.	Loss	Loss	LOC100062551,LOC100062698,LOC100147444	.
CNVR697	chr21	1008072	1114780	106709	2	Thoroughbred,Hanla horse	.	Gain	.	Loss	Mixed	CASP14,CCDC105,LOC100062698,LOC102148530,SLC1A6	.
CNVR698	chr21	1114780	1248668	133889	3	Thoroughbred,Jeju riding horse,Hanla horse	.	Gain	Mixed	Loss	Mixed	ILVBL,LOC100062968,NOTCH3,SYDE1	.
CNVR699	chr21	1248668	1317193	68526	2	Jeju riding horse,Hanla horse	.	.	Mixed	Loss	Mixed	BRD4,EPHX3,NOTCH3	.
CNVR700	chr21	4079297	4271646	192350	1	Hanla horse	.	.	.	Loss	Loss	ARMC6,COPE,DDX49,HOMER3,SLC25A42,SUGP2,TMEM161A	.
CNVR701	chr21	5269915	5584080	314166	1	Thoroughbred	.	Loss	.	.	Loss	CCDC125,CCNB1,CDK7,CENPH,FAM71C,MRPS36,SLC30A5,TRIM58	.
CNVR702	chr21	8453609	8633679	180071	1	Thoroughbred	.	Loss	.	.	Loss	LOC111767488,LOC111769716,SGTB,TRAPPC13	.
CNVR703	chr21	8696749	8755172	58424	1	Thoroughbred	.	Gain	.	.	Gain	ADAMTS6,CENPK	.
CNVR704	chr21	11552204	11958406	406203	1	Jeju riding horse	.	.	Loss	.	Loss	DIMT1,KIF2A	.
CNVR705	chr21	11958406	12031801	73396	1	Hanla horse	.	.	.	Gain	Gain	.	Osteochondrosis QTL (29333)
CNVR706	chr21	12031801	12066886	35086	2	Jeju riding horse,Hanla horse	.	.	Mixed	Gain	Mixed	.	.
CNVR707	chr21	14276360	14388419	112060	1	Thoroughbred	.	Gain	.	.	Gain	PDE4D	.
CNVR708	chr21	27432384	27673548	241165	1	Hanla horse	.	.	.	Loss	Loss	OSMR,RICTOR	.
CNVR709	chr21	31034588	31050205	15618	1	Jeju riding horse	.	.	Loss	.	Loss	PRLR	Insect bite hypersensitivity QTL (179446),Insect bite hypersensitivity QTL (179447)
CNVR710	chr21	35775717	35809631	33915	1	Jeju riding horse	.	.	Loss	.	Loss	.	.
CNVR711	chr21	44172683	44269001	96319	1	Jeju riding horse	.	.	Loss	.	Loss	.	.
CNVR712	chr21	54346967	54659657	312691	1	Thoroughbred	.	Loss	.	.	Loss	ICE1	.
CNVR713	chr21	57586259	57700444	114186	1	Hanla horse	.	.	.	Gain	Gain	MRPL36,NDUFS6	.
CNVR714	chr22	23028488	23060538	32051	2	Jeju riding horse,Hanla horse	.	.	Gain	Gain	Gain	.	.
CNVR715	chr22	23909436	24070036	160601	1	Hanla horse	.	.	.	Gain	Gain	ASXL1,NOL4L	.
CNVR716	chr22	31062941	31112597	49657	1	Hanla horse	.	.	.	Gain	Gain	.	.
CNVR717	chr22	31446108	31783982	337875	1	Thoroughbred	.	Loss	.	.	Loss	TOP1	.
CNVR718	chr22	33870058	33888108	18051	1	Hanla horse	.	.	.	Gain	Gain	LOC100070683	.
CNVR719	chr22	45748491	45759208	10718	1	Jeju riding horse	.	.	Loss	.	Loss	RAB22A	.
CNVR720	chr22	47953960	48251541	297582	1	Jeju riding horse	.	.	Gain	.	Gain	.	Alternate gaits QTL (161319)
CNVR721	chr22	48251541	48395920	144380	2	Jeju riding horse,Hanla horse	.	.	Gain	Gain	Gain	CDH4	.
CNVR722	chr23	3989324	4164011	174688	1	Hanla horse	.	.	.	Loss	Loss	.	White markings QTL (29444)
CNVR723	chr23	5705390	5768448	63059	2	Thoroughbred,Hanla horse	.	Mixed	.	Mixed	Mixed	.	.
CNVR724	chr23	5768448	6147299	378852	3	Thoroughbred,Jeju riding horse,Hanla horse	.	Mixed	Mixed	Mixed	Mixed	LOC100065856,LOC106782482	.
CNVR725	chr23	6147299	6182870	35572	2	Jeju riding horse,Hanla horse	.	.	Mixed	Mixed	Mixed	.	.
CNVR726	chr23	16678526	16799292	120767	3	Jeju horse,Jeju riding horse,Hanla horse	Gain	.	Gain	Gain	Gain	.	.
CNVR727	chr23	16799292	16945569	146278	1	Jeju riding horse,Hanla horse	.	.	Gain	Gain	Gain	RORB	.
CNVR728	chr23	17021853	17100602	78750	1	Hanla horse	.	.	.	Loss	Loss	RORB	.
CNVR729	chr23	31536976	31628999	92024	1	Hanla horse	.	.	.	Gain	Gain	.	Equine sarcoids QTL (28920)
CNVR730	chr23	34080664	34846917	766254	1	Jeju riding horse	.	.	Gain	.	Gain	CER1,FREM1,NFIB,TTC39B,ZDHHC21	Equine sarcoids QTL (28920)
CNVR731	chr23	37851841	37914277	62437	2	Jeju riding horse,Hanla horse	.	.	Gain	Gain	Gain	ADAMTSL1	.
CNVR732	chr23	44548402	45912889	1364488	1	Thoroughbred	.	Loss	.	.	Loss	C23H9orf72,EQTN,IFNK,IFT74,LINGO2,LOC102150331,LOC111770193,LOC111770196,MOB3B,TEK	Altitude adaptation QTL (29453),Altitude adaptation QTL (29454),Altitude adaptation QTL (29455),male fertility QTL (29495)
CNVR733	chr23	49170065	49351621	181557	1	Hanla horse	.	.	.	Loss	Loss	APTX,DNAJA1,SMU1	.
CNVR734	chr24	4488337	4500591	12255	1	Thoroughbred	.	Loss	.	.	Loss	TMEM260	Navicular bone morphology QTL (28404)
CNVR735	chr24	4544652	4638162	93511	1	Hanla horse	.	.	.	Gain	Gain	OTX2	Navicular bone morphology QTL (28404)
CNVR736	chr24	18926699	18942764	16066	1	Hanla horse	.	.	.	Gain	Gain	NUMB	.
CNVR737	chr24	42255218	42486454	231237	1	Hanla horse	.	.	.	Gain	Gain	EML1,EVL	.
CNVR738	chr25	3662197	3706790	44594	1	Jeju riding horse	.	.	Gain	.	Gain	LOC100630443,LOC111770646	Alternate gaits QTL (172480)
CNVR739	chr25	3706790	3855073	148284	2	Thoroughbred,Jeju riding horse	.	Loss	Gain	.	Mixed	LOC100065605,LOC111770701	Alternate gaits QTL (172479),Alternate gaits QTL (172482),Alternate gaits QTL (172498)
CNVR740	chr25	3855073	4001610	146538	1	Jeju riding horse	.	.	Gain	.	Gain	LOC100630507,LOC106782581	Alternate gaits QTL (172499)
CNVR741	chr25	6486465	6777380	290916	1	Hanla horse	.	.	.	Loss	Loss	ERP44,INVS,STX17	.
CNVR742	chr25	8669000	9049138	380139	1	Jeju riding horse	.	.	Loss	.	Loss	LOC100062753	.
CNVR743	chr25	10144556	10181506	36951	1	Hanla horse	.	.	.	Loss	Loss	SMC2	.
CNVR744	chr25	18141741	18298767	157027	1	Jeju riding horse	.	.	Loss	.	Loss	LOC100056127,LOC111770708,ZFP37	.
CNVR745	chr25	23638873	23765043	126171	1	Hanla horse	.	.	.	Loss	Loss	BRINP1	.
CNVR746	chr25	24647368	24961423	314056	1	Jeju riding horse	.	.	Loss	.	Loss	CDK5RAP2,FBXW2,MEGF9	White markings QTL (29446),Withers height QTL (166238)
CNVR747	chr25	26318531	26361000	42470	1	Hanla horse	.	.	.	Loss	Loss	MRRF,RBM18	.
CNVR748	chr25	26361000	26942120	581121	3	Thoroughbred,Jeju riding horse,Hanla horse	.	Loss	Mixed	Loss	Mixed	LOC100071438,LOC100071445,LOC100071448,LOC100071460,LOC100071469,LOC100071486,LOC100071488,LOC100071496,LOC100071506,LOC100071565,LOC100071604,LOC106780858,LOC106782590,LOC106782591,LOC111770588,MRRF,PTGS1	.
CNVR749	chr25	26942120	27010162	68043	1	Hanla horse	.	.	.	Loss	Loss	LOC100071420	.
CNVR750	chr25	27294177	27348816	54640	1	Thoroughbred	.	Loss	.	.	Loss	LOC100067520,LOC100071258,LOC100071264	Equine sarcoids QTL (28921),racing performance QTL (165352)
CNVR751	chr25	35453821	35517349	63529	3	Thoroughbred,Jeju riding horse,Hanla horse	.	Loss	Loss	Loss	Loss	CFAP77	.
CNVR752	chr25	37650282	37978913	328632	1	Jeju riding horse	.	.	Gain	.	Gain	AGPAT2,C25H9orRH16,EGFL7,FAM69B,LOC111770656,LOC111770668,MRPS2,PPP1R26	.
CNVR753	chr26	250337	354004	103668	2	Jeju riding horse,Hanla horse	.	.	Gain	Gain	Gain	.	Recurrent airway obstruction QTL (28363)
CNVR754	chr26	2000265	2079453	79189	2	Jeju riding horse,Hanla horse	.	.	Loss	Loss	Loss	.	Recurrent airway obstruction QTL (28363)
CNVR755	chr26	2079453	2165222	85770	1	Hanla horse	.	.	.	Loss	Loss	.	Recurrent airway obstruction QTL (28363)
CNVR756	chr26	2328312	2421777	93466	1	Hanla horse	.	.	.	Gain	Gain	.	Recurrent airway obstruction QTL (28363)
CNVR757	chr26	2421777	2477927	56151	3	Thoroughbred,Jeju riding horse,Hanla horse	.	Gain	Gain	Gain	Gain	.	Recurrent airway obstruction QTL (28363)
CNVR758	chr26	6238297	6408006	169710	1	Hanla horse	.	.	.	Loss	Loss	.	.
CNVR759	chr26	7155149	7168576	13428	2	Thoroughbred,Hanla horse	.	Loss	.	Loss	Loss	.	.
CNVR760	chr26	7168576	7319913	151338	1	Hanla horse	.	.	.	Loss	Loss	.	.
CNVR761	chr26	8421698	8518670	96973	1	Thoroughbred	.	Loss	.	.	Loss	.	.
CNVR762	chr26	9071498	9125144	53647	1	Jeju horse	Gain	.	.	.	Gain	.	.
CNVR763	chr26	13329706	13341920	12215	1	Hanla horse	.	.	.	Gain	Gain	ROBO2	.
CNVR764	chr26	13341920	13345313	3394	2	Jeju riding horse,Hanla horse	.	.	Gain	Gain	Gain	ROBO2	.
CNVR765	chr26	13345313	13467174	121862	4	Jeju horse,Thoroughbred,Jeju riding horse,Hanla horse	Gain	Gain	Gain	Gain	Gain	ROBO2	.
CNVR766	chr26	13467174	13524728	57555	1	Jeju riding horse	.	.	Gain	.	Gain	.	.
CNVR767	chr26	14626350	14855462	229113	1	Hanla horse	.	.	.	Loss	Loss	NRIP1	.
CNVR768	chr26	15753120	15869971	116852	1	Jeju riding horse	.	.	Gain	.	Gain	.	.
CNVR769	chr26	16476802	16663926	187125	1	Jeju riding horse	.	.	Loss	.	Loss	.	.
CNVR770	chr26	16884485	17114573	230089	2	Thoroughbred,Jeju riding horse	.	Gain	Gain	.	Gain	BTG3,C26H21orf91,CXADR,LOC111770745	.
CNVR771	chr26	17114573	17118569	3997	1	Jeju riding horse	.	.	Gain	.	Gain	.	.
CNVR772	chr26	18828676	18915304	86629	1	Jeju riding horse	.	.	Loss	.	Loss	.	.
CNVR773	chr26	18915304	19052616	137313	2	Jeju riding horse,Hanla horse	.	.	Loss	Loss	Loss	.	.
CNVR774	chr26	19301582	19689740	388159	2	Jeju riding horse,Hanla horse	.	.	Mixed	Gain	Mixed	.	.
CNVR775	chr26	19689740	20049031	359292	4	Jeju horse,Thoroughbred,Jeju riding horse,Hanla horse	Gain	Gain	Mixed	Gain	Mixed	NCAM2	.
CNVR776	chr26	20049031	20403515	354485	2	Thoroughbred,Jeju riding horse	.	Gain	Mixed	.	Mixed	NCAM2	.
CNVR777	chr26	20403515	20426991	23477	3	Thoroughbred,Jeju riding horse,Hanla horse	.	Gain	Mixed	Gain	Mixed	.	.
CNVR778	chr26	20426991	20680829	253839	1	Jeju riding horse	.	.	Mixed	.	Mixed	.	.
CNVR779	chr26	20769176	21001400	232225	1	Jeju riding horse	.	.	Gain	.	Gain	.	.
CNVR780	chr26	28002366	28747079	744714	1	Thoroughbred	.	Loss	.	.	Loss	KRTAP11-1,KRTAP15-1,KRTAP27-1,LOC100052871,LOC100053358,LOC100053409,LOC100064553,LOC100065039,LOC100065103,LOC100065192,LOC100065223,LOC100065250,LOC100065310,LOC100630522,LOC106782623,LOC106782624,LOC106782634,LOC111770740,LOC111770747,LOC111770748,LOC111770749,LOC111770768,LOC111770775,LOC111770786,LOC111770803,LOC111770806,LOC111770819,LOC111770820,LOC111770835	.
CNVR781	chr26	29803727	30306210	502484	1	Hanla horse	.	.	.	Loss	Loss	HUNK,LOC102150273,SCAF4,SOD1	.
CNVR782	chr26	38513687	38622263	108577	2	Thoroughbred,Hanla horse	.	Gain	.	Gain	Gain	RIPK4	Withers height QTL (165860)
CNVR783	chr26	38622263	38714154	91892	3	Thoroughbred,Jeju riding horse,Hanla horse	.	Gain	Gain	Gain	Gain	PRDM15,RIPK4	.
CNVR784	chr26	41198803	41318058	119256	1	Jeju riding horse	.	.	Loss	.	Loss	ITGB2,LOC106782620,SUMO3,UBE2G2	.
CNVR785	chr26	41397384	41500479	103096	1	Jeju riding horse	.	.	Gain	.	Gain	ADARB1,FAM207A	.
CNVR786	chr27	128233	324879	196647	2	Jeju riding horse,Hanla horse	.	.	Gain	Gain	Gain	LOC100064854	.
CNVR787	chr27	324879	335019	10141	1	Hanla horse	.	.	.	Gain	Gain	.	.
CNVR788	chr27	5621292	5688886	67595	1	Hanla horse	.	.	.	Gain	Gain	LOC100057011	.
CNVR789	chr27	5688886	5750034	61149	2	Jeju riding horse,Hanla horse	.	.	Gain	Gain	Gain	LOC100057011	.
CNVR790	chr27	5750034	5868146	118113	1	Jeju riding horse	.	.	Gain	.	Gain	ADAM32	.
CNVR791	chr27	9964156	10002732	38577	2	Jeju riding horse,Hanla horse	.	.	Gain	Gain	Gain	UNC5D	.
CNVR792	chr27	18034845	18067175	32331	3	Thoroughbred,Jeju riding horse,Hanla horse	.	Gain	Gain	Gain	Gain	SGCZ	.
CNVR793	chr27	18067175	18335307	268133	1	Jeju riding horse	.	.	Gain	.	Gain	SGCZ	.
CNVR794	chr27	30454170	30671983	217814	1	Thoroughbred	.	Loss	.	.	Loss	.	.
CNVR795	chr27	31934875	32115663	180789	1	Jeju riding horse	.	.	Gain	.	Gain	VEGFC	.
CNVR796	chr27	33280996	33569647	288652	2	Jeju riding horse,Hanla horse	.	.	Gain	Gain	Gain	DEFB4B,LOC100629426,LOC100629456,LOC102150190,LOC106782660,LOC106782672,LOC111770908	.
CNVR797	chr28	1617958	1673754	55797	1	Thoroughbred	.	Loss	.	.	Loss	TRHDE	.
CNVR798	chr28	2750435	2822525	72091	1	Jeju riding horse	.	.	Loss	.	Loss	.	.
CNVR799	chr28	2930576	3250602	320027	1	Thoroughbred	.	Loss	.	.	Loss	.	.
CNVR800	chr28	6435277	6577376	142100	2	Thoroughbred,Hanla horse	.	Loss	.	Loss	Loss	NAV3	.
CNVR801	chr28	7049114	7088749	39636	1	Thoroughbred	.	Loss	.	.	Loss	.	.
CNVR802	chr28	7176407	7257592	81186	1	Hanla horse	.	.	.	Gain	Gain	.	.
CNVR803	chr28	11225823	11411280	185458	1	Hanla horse	.	.	.	Loss	Loss	.	.
CNVR804	chr28	13426448	13500292	73845	1	Thoroughbred	.	Gain	.	.	Gain	.	.
CNVR805	chr28	14158917	14360605	201689	2	Jeju riding horse,Hanla horse	.	.	Mixed	Gain	Mixed	MGAT4C	.
CNVR806	chr28	14360605	14398793	38189	1	Jeju riding horse	.	.	Mixed	.	Mixed	MGAT4C	.
CNVR807	chr28	20654916	20666343	11428	1	Jeju riding horse	.	.	Loss	.	Loss	CEP83	.
CNVR808	chr28	21830104	22096373	266270	1	Thoroughbred	.	Loss	.	.	Loss	AMDHD1,CCDC38,HAL,LTA4H,NTN4,SNRPF	.
CNVR809	chr28	24230171	24266094	35924	1	Jeju riding horse	.	.	Loss	.	Loss	ANKS1B	.
CNVR810	chr28	25876630	26207853	331224	1	Jeju riding horse	.	.	Loss	.	Loss	ANO4,SLC5A8	.
CNVR811	chr28	26207853	26801895	594043	2	Thoroughbred,Jeju riding horse	.	Loss	Loss	.	Loss	ARL1,CHPT1,GNPTAB,MYBPC1,SLC5A8,SPIC,SYCP3,UTP20	.
CNVR812	chr28	26801895	26978029	176135	1	Thoroughbred	.	Loss	.	.	Loss	DRAM1,NUP37,WASHC3	.
CNVR813	chr28	30126665	30240705	114041	1	Thoroughbred	.	Loss	.	.	Loss	NUAK1	.
CNVR814	chr28	34341057	34375579	34523	1	Hanla horse	.	.	.	Gain	Gain	RBFOX2	.
CNVR815	chr28	42493695	43042838	549144	1	Jeju riding horse	.	.	Gain	.	Gain	ATXN10,FBLN1,RIBC2,SMC1B,WNT7B	.
CNVR816	chr28	43405672	43460324	54653	1	Hanla horse	.	.	.	Loss	Loss	CELSR1	.
CNVR817	chr28	44596375	44669398	73024	1	Hanla horse	.	.	.	Gain	Gain	.	.
CNVR818	chr29	254197	1147723	893527	1	Jeju riding horse	.	.	Gain	.	Gain	LOC100052847,LOC100056581	.
CNVR819	chr29	1990458	2121709	131252	1	Hanla horse	.	.	.	Gain	Gain	.	.
CNVR820	chr29	2121709	2200026	78318	1	Jeju riding horse	.	.	Loss	.	Loss	LOC100057876,LOC111771177	.
CNVR821	chr29	3285073	3540164	255092	1	Hanla horse	.	.	.	Gain	Gain	.	.
CNVR822	chr29	3726643	3896813	170171	1	Jeju riding horse	.	.	Gain	.	Gain	CCNY,GJD4	.
CNVR823	chr29	6020227	6091521	71295	1	Jeju riding horse	.	.	Gain	.	Gain	ITGB1	.
CNVR824	chr29	28330999	28419910	88912	1	Thoroughbred	.	Loss	.	.	Loss	.	.
CNVR825	chr29	31302752	31322526	19775	1	Jeju riding horse	.	.	Gain	.	Gain	.	.
CNVR826	chr29	31731325	31809867	78543	1	Hanla horse	.	.	.	Loss	Loss	.	.
CNVR827	chr30	19464418	19491955	27538	1	Thoroughbred	.	Gain	.	.	Gain	LOC100058286	.
CNVR828	chr30	24393438	24398152	4715	1	Jeju riding horse	.	.	Gain	.	Gain	.	.
CNVR829	chr30	24398152	24518364	120213	3	Thoroughbred,Jeju riding horse,Hanla horse	.	Gain	Gain	Gain	Gain	.	.
CNVR830	chr30	24518364	24652203	133840	1	Hanla horse	.	.	.	Gain	Gain	.	.
CNVR831	chr30	24652203	24802616	150414	2	Jeju riding horse,Hanla horse	.	.	Gain	Gain	Gain	.	.
CNVR832	chr30	24802616	24865814	63199	1	Hanla horse	.	.	.	Gain	Gain	.	.
CNVR833	chr30	28097759	28113848	16090	2	Thoroughbred,Hanla horse	.	Gain	.	Gain	Gain	.	.
CNVR834	chr30	28113848	28204723	90876	3	Thoroughbred,Jeju riding horse,Hanla horse	.	Gain	Gain	Gain	Gain	.	.
CNVR835	chr30	28204723	28307647	102925	1	Hanla horse	.	.	.	Gain	Gain	.	.
CNVR836	chr31	4829031	4884348	55318	3	Thoroughbred,Jeju riding horse,Hanla horse	.	Gain	Gain	Gain	Gain	.	.
CNVR837	chr31	5620919	5853335	232417	3	Thoroughbred,Jeju riding horse,Hanla horse	.	Gain	Gain	Gain	Gain	QKI	.
CNVR838	chr31	13083604	13250429	166826	1	Hanla horse	.	.	.	Loss	Loss	CNKSR3,IPCERH	.
CNVR839	chr31	13793328	13819214	25887	1	Hanla horse	.	.	.	Loss	Loss	.	.
CNVR840	chr31	14177915	14294974	117060	1	Thoroughbred	.	Loss	.	.	Loss	RGS17	.
CNVR841	chr31	15379619	15511168	131550	1	Thoroughbred	.	Loss	.	.	Loss	.	.
CNVR842	chr31	20912956	21242345	329390	1	Thoroughbred	.	Loss	.	.	Loss	.	.
CNVR843	chr31	22606158	22909532	303375	1	Hanla horse	.	.	.	Loss	Loss	AIG1	.

## Sheet: Table S3
Chr	Start	End	Num	List
chr1	4277818	4281230	2	This_study; Schurink et al (2018)
chr1	4281230	4315962	1	Only_this_Study
chr1	4967311	5019177	1	Only_this_Study
chr1	13368223	13391655	1	Only_this_Study
chr1	15792557	15820581	1	Only_this_Study
chr1	33982178	34049625	1	Only_this_Study
chr1	34049625	34066524	2	This_study; Schurink et al (2018)
chr1	34066524	34163704	1	Only_this_Study
chr1	34353924	34371404	1	Only_this_Study
chr1	34371404	34420450	2	This_study; Schurink et al (2018)
chr1	34420450	34480975	1	Only_this_Study
chr1	34480975	34485904	2	This_study; Schurink et al (2018)
chr1	37554413	37704706	1	Only_this_Study
chr1	37704706	37710410	2	This_study; Doan et al (2012)
chr1	37710410	37724426	1	Only_this_Study
chr1	42334545	42420920	1	Only_this_Study
chr1	42420920	42437655	2	This_study; Schurink et al (2018)
chr1	42437655	42503810	1	Only_this_Study
chr1	45190198	45208809	1	Only_this_Study
chr1	45208809	45238581	2	This_study; Ghosh et al (2016)
chr1	45238581	45240493	3	This_study; Ghosh et al (2016); Schurink et al (2018)
chr1	45240493	45246871	2	This_study; Schurink et al (2018)
chr1	45246871	45349740	1	Only_this_Study
chr1	45349740	45395878	2	This_study; Schurink et al (2018)
chr1	45395878	45424364	1	Only_this_Study
chr1	45424364	45434712	2	This_study; Schurink et al (2018)
chr1	45969677	46022798	4	This_study; Kader et al (2016); Schurink et al (2018); Solé et al (2018)
chr1	46022798	46037523	5	This_study; Kader et al (2016); Schurink et al (2018); Solé et al (2018); Laseca et al (2022)
chr1	46037523	46132346	4	This_study; Kader et al (2016); Solé et al (2018); Laseca et al (2022)
chr1	46132346	46146665	3	This_study; Solé et al (2018); Laseca et al (2022)
chr1	46146665	46191402	2	This_study; Solé et al (2018)
chr1	46191402	46240252	3	This_study; Schurink et al (2018); Solé et al (2018)
chr1	46240252	46253557	2	This_study; Schurink et al (2018)
chr1	46253557	46691403	1	Only_this_Study
chr1	46691403	46783126	2	This_study; Kader et al (2016)
chr1	46783126	47105080	1	Only_this_Study
chr1	47105080	47109214	2	This_study; Schurink et al (2018)
chr1	47109214	47127486	3	This_study; Schurink et al (2018); Laseca et al (2022)
chr1	47127486	47153996	2	This_study; Laseca et al (2022)
chr1	47153996	47272747	1	Only_this_Study
chr1	47272747	47316654	2	This_study; Schurink et al (2018)
chr1	47316654	47394043	1	Only_this_Study
chr1	47394043	47414786	2	This_study; Laseca et al (2022)
chr1	47414786	47414913	1	Only_this_Study
chr1	47414913	47432949	2	This_study; Schurink et al (2018)
chr1	47432949	47452744	1	Only_this_Study
chr1	48174058	48184321	1	Only_this_Study
chr1	48184321	48189365	2	This_study; Doan et al (2012)
chr1	48189365	48242410	1	Only_this_Study
chr1	50072814	50120338	2	This_study; Schurink et al (2018)
chr1	50120338	50393560	1	Only_this_Study
chr1	50393560	50431533	2	This_study; Schurink et al (2018)
chr1	50431533	50478737	1	Only_this_Study
chr1	50632589	50723821	1	Only_this_Study
chr1	50723821	50843926	2	This_study; Kader et al (2016)
chr1	51390256	51410762	1	Only_this_Study
chr1	53930180	53941918	4	This_study; Schurink et al (2018); Solé et al (2018); Wang et al (2022)
chr1	53941918	53988640	3	This_study; Solé et al (2018); Wang et al (2022)
chr1	57760860	57805094	2	This_study; Solé et al (2018)
chr1	60145840	60199369	2	This_study; Solé et al (2018)
chr1	60528921	60586831	1	Only_this_Study
chr1	60586831	60633656	2	This_study; Schurink et al (2018)
chr1	60633656	60984050	1	Only_this_Study
chr1	60984050	61009907	2	This_study; Schurink et al (2018)
chr1	61009907	61046256	1	Only_this_Study
chr1	62751674	62876363	3	This_study; Kader et al (2016); Wang et al (2022)
chr1	63547442	63991102	1	Only_this_Study
chr1	65922084	66256151	2	This_study; Solé et al (2018)
chr1	69175264	69376890	1	Only_this_Study
chr1	69376890	69377468	2	This_study; Doan et al (2012)
chr1	69377468	69561176	1	Only_this_Study
chr1	69994333	70188962	1	Only_this_Study
chr1	70188962	70207480	2	This_study; Schurink et al (2018)
chr1	70207480	70539539	1	Only_this_Study
chr1	72155297	72299997	2	This_study; Doan et al (2012)
chr1	72299997	72330466	3	This_study; Doan et al (2012); Schurink et al (2018)
chr1	72330466	72448923	2	This_study; Doan et al (2012)
chr1	72448923	72451788	3	This_study; Doan et al (2012); Schurink et al (2018)
chr1	76001872	76004365	2	This_study; Schurink et al (2018)
chr1	76004365	76105050	3	This_study; Ghosh et al (2014); Schurink et al (2018)
chr1	76105050	76118855	2	This_study; Schurink et al (2018)
chr1	76118855	76154827	1	Only_this_Study
chr1	87740989	87760252	2	This_study; Schurink et al (2018)
chr1	87760252	87853263	1	Only_this_Study
chr1	91959860	92104865	1	Only_this_Study
chr1	92104865	92137939	2	This_study; Schurink et al (2018)
chr1	92137939	92253047	1	Only_this_Study
chr1	92253047	92265429	2	This_study; Solé et al (2018)
chr1	103701080	103803731	1	Only_this_Study
chr1	109437369	109438769	6	This_study; Dupuis et al (2013); Wang et al (2014); Ghosh et al (2016); Solé et al (2018); Wang et al (2022)
chr1	109438769	109473816	7	This_study; Dupuis et al (2013); Ghosh et al (2014); Wang et al (2014); Ghosh et al (2016); Solé et al (2018); Wang et al (2022)
chr1	109473816	109510784	6	This_study; Ghosh et al (2014); Wang et al (2014); Ghosh et al (2016); Solé et al (2018); Wang et al (2022)
chr1	109510784	109512803	5	This_study; Ghosh et al (2014); Wang et al (2014); Ghosh et al (2016); Solé et al (2018)
chr1	115100971	115180389	2	This_study; Laseca et al (2022)
chr1	120016284	120250576	2	This_study; Solé et al (2018)
chr1	120250576	120264040	3	This_study; Schurink et al (2018); Solé et al (2018)
chr1	120264040	120281611	4	This_study; Doan et al (2012); Schurink et al (2018); Solé et al (2018)
chr1	120281611	120357316	3	This_study; Schurink et al (2018); Solé et al (2018)
chr1	120357316	120381548	2	This_study; Solé et al (2018)
chr1	120381548	120398898	3	This_study; Ghosh et al (2014); Solé et al (2018)
chr1	120398898	120406008	4	This_study; Ghosh et al (2014); Schurink et al (2018); Solé et al (2018)
chr1	120406008	120406933	3	This_study; Schurink et al (2018); Solé et al (2018)
chr1	122968083	123613127	2	This_study; Solé et al (2018)
chr1	124048113	124056956	3	This_study; Kader et al (2016); Wang et al (2022)
chr1	124056956	124078549	4	This_study; Kader et al (2016); Schurink et al (2018); Wang et al (2022)
chr1	124078549	124137088	3	This_study; Kader et al (2016); Wang et al (2022)
chr1	124137088	124176751	1	Only_this_Study
chr1	124176751	124176968	2	This_study; Solé et al (2018)
chr1	126106188	126267284	2	This_study; Solé et al (2018)
chr1	126267284	126294712	3	This_study; Schurink et al (2018); Solé et al (2018)
chr1	126294712	126511039	2	This_study; Solé et al (2018)
chr1	135938654	135978059	1	Only_this_Study
chr1	135978059	135997324	2	This_study; Schurink et al (2018)
chr1	135997324	136053322	1	Only_this_Study
chr1	138722881	138771551	1	Only_this_Study
chr1	138771551	138773210	2	This_study; Doan et al (2012)
chr1	138773210	138859955	1	Only_this_Study
chr1	138859955	138864779	2	This_study; Schurink et al (2018)
chr1	149661101	149671609	1	Only_this_Study
chr1	154902949	154927140	5	This_study; Dupuis et al (2013); Ghosh et al (2014); Ghosh et al (2016); Solé et al (2018)
chr1	154927140	154948596	6	This_study; Dupuis et al (2013); Ghosh et al (2014); Ghosh et al (2016); Schurink et al (2018); Solé et al (2018)
chr1	154948596	154978345	5	This_study; Dupuis et al (2013); Ghosh et al (2014); Ghosh et al (2016); Solé et al (2018)
chr1	154978345	154982481	6	This_study; Dupuis et al (2013); Ghosh et al (2014); Ghosh et al (2016); Schurink et al (2018); Solé et al (2018)
chr1	154982481	155011326	5	This_study; Dupuis et al (2013); Ghosh et al (2014); Ghosh et al (2016); Solé et al (2018)
chr1	155011326	155073546	6	This_study; Dupuis et al (2013); Ghosh et al (2014); Ghosh et al (2016); Solé et al (2018); Wang et al (2022)
chr1	155073546	155074289	7	This_study; Doan et al (2012); Dupuis et al (2013); Ghosh et al (2014); Ghosh et al (2016); Solé et al (2018); Wang et al (2022)
chr1	155074289	155215863	6	This_study; Dupuis et al (2013); Ghosh et al (2014); Ghosh et al (2016); Solé et al (2018); Wang et al (2022)
chr1	155215863	155255206	7	This_study; Dupuis et al (2013); Ghosh et al (2014); Ghosh et al (2016); Schurink et al (2018); Solé et al (2018); Wang et al (2022)
chr1	155255206	155290146	6	This_study; Dupuis et al (2013); Ghosh et al (2014); Ghosh et al (2016); Solé et al (2018); Wang et al (2022)
chr1	155290146	155295360	7	This_study; Dupuis et al (2013); Ghosh et al (2014); Ghosh et al (2016); Schurink et al (2018); Solé et al (2018); Wang et al (2022)
chr1	155295360	155308977	6	This_study; Dupuis et al (2013); Ghosh et al (2014); Ghosh et al (2016); Solé et al (2018); Wang et al (2022)
chr1	155308977	155323247	7	This_study; Dupuis et al (2013); Ghosh et al (2014); Ghosh et al (2016); Schurink et al (2018); Solé et al (2018); Wang et al (2022)
chr1	155323247	155325635	6	This_study; Dupuis et al (2013); Ghosh et al (2014); Ghosh et al (2016); Schurink et al (2018); Solé et al (2018)
chr1	155360863	155510180	8	This_study; Doan et al (2012); Dupuis et al (2013); Ghosh et al (2014); Wang et al (2014); Ghosh et al (2016); Schurink et al (2018); Solé et al (2018)
chr1	155510180	155640397	9	This_study; Doan et al (2012); Dupuis et al (2013); Ghosh et al (2014); Wang et al (2014); Kader et al (2016); Ghosh et al (2016); Schurink et al (2018); Solé et al (2018)
chr1	155640397	155656642	8	This_study; Dupuis et al (2013); Ghosh et al (2014); Wang et al (2014); Kader et al (2016); Ghosh et al (2016); Schurink et al (2018); Solé et al (2018)
chr1	155656642	155732506	6	This_study; Ghosh et al (2014); Wang et al (2014); Ghosh et al (2016); Schurink et al (2018); Solé et al (2018)
chr1	155732506	155737278	5	This_study; Ghosh et al (2014); Wang et al (2014); Ghosh et al (2016); Solé et al (2018)
chr1	155737278	155795029	4	This_study; Ghosh et al (2014); Ghosh et al (2016); Solé et al (2018)
chr1	155795029	155815732	5	This_study; Dupuis et al (2013); Ghosh et al (2014); Ghosh et al (2016); Solé et al (2018)
chr1	155815732	155835414	6	This_study; Dupuis et al (2013); Ghosh et al (2014); Ghosh et al (2016); Schurink et al (2018); Solé et al (2018)
chr1	155835414	155867000	5	This_study; Dupuis et al (2013); Ghosh et al (2014); Ghosh et al (2016); Solé et al (2018)
chr1	155867000	155894305	6	This_study; Dupuis et al (2013); Ghosh et al (2014); Ghosh et al (2016); Schurink et al (2018); Solé et al (2018)
chr1	155894305	155905880	5	This_study; Dupuis et al (2013); Ghosh et al (2014); Ghosh et al (2016); Solé et al (2018)
chr1	155905880	155915520	6	This_study; Doan et al (2012); Dupuis et al (2013); Ghosh et al (2014); Ghosh et al (2016); Solé et al (2018)
chr1	155915520	155929438	7	This_study; Doan et al (2012); Dupuis et al (2013); Ghosh et al (2014); Ghosh et al (2016); Solé et al (2018); Wang et al (2022)
chr1	155929438	155936772	8	This_study; Doan et al (2012); Dupuis et al (2013); Ghosh et al (2014); Ghosh et al (2016); Schurink et al (2018); Solé et al (2018); Wang et al (2022)
chr1	155936772	155936817	7	This_study; Dupuis et al (2013); Ghosh et al (2014); Ghosh et al (2016); Schurink et al (2018); Solé et al (2018); Wang et al (2022)
chr1	155936817	155937275	8	This_study; Doan et al (2012); Dupuis et al (2013); Ghosh et al (2014); Ghosh et al (2016); Schurink et al (2018); Solé et al (2018); Wang et al (2022)
chr1	155937275	155954325	7	This_study; Dupuis et al (2013); Ghosh et al (2014); Ghosh et al (2016); Schurink et al (2018); Solé et al (2018); Wang et al (2022)
chr1	155954325	155972933	6	This_study; Dupuis et al (2013); Ghosh et al (2014); Ghosh et al (2016); Solé et al (2018); Wang et al (2022)
chr1	155972933	155973160	7	This_study; Doan et al (2012); Dupuis et al (2013); Ghosh et al (2014); Ghosh et al (2016); Solé et al (2018); Wang et al (2022)
chr1	155973160	156027485	6	This_study; Dupuis et al (2013); Ghosh et al (2014); Ghosh et al (2016); Solé et al (2018); Wang et al (2022)
chr1	156027485	156105494	5	This_study; Dupuis et al (2013); Ghosh et al (2014); Ghosh et al (2016); Solé et al (2018)
chr1	156105494	156121298	6	This_study; Dupuis et al (2013); Ghosh et al (2014); Ghosh et al (2016); Solé et al (2018); Wang et al (2022)
chr1	156121298	156277299	7	This_study; Dupuis et al (2013); Ghosh et al (2014); Ghosh et al (2016); Schurink et al (2018); Solé et al (2018); Wang et al (2022)
chr1	156277299	156313490	8	This_study; Dupuis et al (2013); Ghosh et al (2014); Kader et al (2016); Ghosh et al (2016); Schurink et al (2018); Solé et al (2018); Wang et al (2022)
chr1	156313490	156314132	9	This_study; Doan et al (2012); Dupuis et al (2013); Ghosh et al (2014); Kader et al (2016); Ghosh et al (2016); Schurink et al (2018); Solé et al (2018); Wang et al (2022)
chr1	156314132	156361343	8	This_study; Dupuis et al (2013); Ghosh et al (2014); Kader et al (2016); Ghosh et al (2016); Schurink et al (2018); Solé et al (2018); Wang et al (2022)
chr1	156361343	156389035	9	This_study; Dupuis et al (2013); Ghosh et al (2014); Wang et al (2014); Kader et al (2016); Ghosh et al (2016); Schurink et al (2018); Solé et al (2018); Wang et al (2022)
chr1	156389035	156391039	8	This_study; Dupuis et al (2013); Ghosh et al (2014); Kader et al (2016); Ghosh et al (2016); Schurink et al (2018); Solé et al (2018); Wang et al (2022)
chr1	156391039	156399439	9	This_study; Dupuis et al (2013); Ghosh et al (2014); Wang et al (2014); Kader et al (2016); Ghosh et al (2016); Schurink et al (2018); Solé et al (2018); Wang et al (2022)
chr1	156399439	156522439	8	This_study; Dupuis et al (2013); Ghosh et al (2014); Kader et al (2016); Ghosh et al (2016); Schurink et al (2018); Solé et al (2018); Wang et al (2022)
chr1	156522439	156596546	7	This_study; Dupuis et al (2013); Ghosh et al (2014); Kader et al (2016); Ghosh et al (2016); Solé et al (2018); Wang et al (2022)
chr1	156596546	156645555	8	This_study; Dupuis et al (2013); Ghosh et al (2014); Kader et al (2016); Ghosh et al (2016); Solé et al (2018); Wang et al (2022); Laseca et al (2022)
chr1	156645555	156657191	9	This_study; Dupuis et al (2013); Ghosh et al (2014); Kader et al (2016); Ghosh et al (2016); Schurink et al (2018); Solé et al (2018); Wang et al (2022); Laseca et al (2022)
chr1	156657191	156682624	10	This_study; Doan et al (2012); Dupuis et al (2013); Ghosh et al (2014); Kader et al (2016); Ghosh et al (2016); Schurink et al (2018); Solé et al (2018); Wang et al (2022); Laseca et al (2022)
chr1	156682624	156687241	9	This_study; Doan et al (2012); Dupuis et al (2013); Ghosh et al (2014); Kader et al (2016); Ghosh et al (2016); Solé et al (2018); Wang et al (2022); Laseca et al (2022)
chr1	157559570	157705782	2	This_study; Laseca et al (2022)
chr1	158969159	159021983	9	This_study; Doan et al (2012); Dupuis et al (2013); Ghosh et al (2014); Wang et al (2014); Kader et al (2016); Ghosh et al (2016); Solé et al (2018); Laseca et al (2022)
chr1	159021983	159036082	10	This_study; Doan et al (2012); Dupuis et al (2013); Ghosh et al (2014); Wang et al (2014); Kader et al (2016); Ghosh et al (2016); Schurink et al (2018); Solé et al (2018); Laseca et al (2022)
chr1	159036082	159109725	9	This_study; Doan et al (2012); Dupuis et al (2013); Ghosh et al (2014); Wang et al (2014); Kader et al (2016); Ghosh et al (2016); Solé et al (2018); Laseca et al (2022)
chr1	159109725	159207488	8	This_study; Doan et al (2012); Ghosh et al (2014); Wang et al (2014); Kader et al (2016); Ghosh et al (2016); Solé et al (2018); Laseca et al (2022)
chr1	159207488	159230104	7	This_study; Doan et al (2012); Ghosh et al (2014); Kader et al (2016); Ghosh et al (2016); Solé et al (2018); Laseca et al (2022)
chr1	159230104	159259668	6	This_study; Doan et al (2012); Ghosh et al (2014); Kader et al (2016); Ghosh et al (2016); Solé et al (2018)
chr1	159259668	159296153	5	This_study; Doan et al (2012); Ghosh et al (2014); Ghosh et al (2016); Solé et al (2018)
chr1	159296153	159320989	6	This_study; Doan et al (2012); Ghosh et al (2014); Ghosh et al (2016); Solé et al (2018); Wang et al (2022)
chr1	159320989	159409119	7	This_study; Doan et al (2012); Ghosh et al (2014); Kader et al (2016); Ghosh et al (2016); Solé et al (2018); Wang et al (2022)
chr1	159409119	159411303	8	This_study; Doan et al (2012); Ghosh et al (2014); Kader et al (2016); Ghosh et al (2016); Schurink et al (2018); Solé et al (2018); Wang et al (2022)
chr1	159411303	159530805	9	This_study; Doan et al (2012); Ghosh et al (2014); Wang et al (2014); Kader et al (2016); Ghosh et al (2016); Schurink et al (2018); Solé et al (2018); Wang et al (2022)
chr1	159530805	159565716	8	This_study; Doan et al (2012); Ghosh et al (2014); Kader et al (2016); Ghosh et al (2016); Schurink et al (2018); Solé et al (2018); Wang et al (2022)
chr1	159565716	159571736	7	This_study; Doan et al (2012); Ghosh et al (2014); Kader et al (2016); Ghosh et al (2016); Solé et al (2018); Wang et al (2022)
chr1	159571736	159590731	8	This_study; Doan et al (2012); Ghosh et al (2014); Kader et al (2016); Ghosh et al (2016); Schurink et al (2018); Solé et al (2018); Wang et al (2022)
chr1	159590731	159619201	7	This_study; Doan et al (2012); Ghosh et al (2014); Kader et al (2016); Ghosh et al (2016); Solé et al (2018); Wang et al (2022)
chr1	159619201	159652844	8	This_study; Doan et al (2012); Ghosh et al (2014); Kader et al (2016); Ghosh et al (2016); Schurink et al (2018); Solé et al (2018); Wang et al (2022)
chr1	159652844	159723647	7	This_study; Doan et al (2012); Ghosh et al (2014); Kader et al (2016); Ghosh et al (2016); Solé et al (2018); Wang et al (2022)
chr1	159723647	159727314	8	This_study; Doan et al (2012); Ghosh et al (2014); Kader et al (2016); Ghosh et al (2016); Schurink et al (2018); Solé et al (2018); Wang et al (2022)
chr1	159727314	159923439	7	This_study; Doan et al (2012); Ghosh et al (2014); Kader et al (2016); Ghosh et al (2016); Solé et al (2018); Wang et al (2022)
chr1	160019561	160021541	8	This_study; Doan et al (2012); Ghosh et al (2014); Kader et al (2016); Ghosh et al (2016); Solé et al (2018); Wang et al (2022); Laseca et al (2022)
chr1	160021541	160098568	7	This_study; Doan et al (2012); Ghosh et al (2014); Kader et al (2016); Ghosh et al (2016); Solé et al (2018); Wang et al (2022)
chr1	160098568	160102520	6	This_study; Doan et al (2012); Ghosh et al (2014); Ghosh et al (2016); Solé et al (2018); Wang et al (2022)
chr1	161771630	161862694	3	This_study; Solé et al (2018); Laseca et al (2022)
chr1	162180649	162216400	4	This_study; Kader et al (2016); Solé et al (2018); Laseca et al (2022)
chr1	162688156	162729107	7	This_study; Doan et al (2012); Ghosh et al (2014); Wang et al (2014); Ghosh et al (2016); Schurink et al (2018); Solé et al (2018)
chr1	162729107	162738599	8	This_study; Doan et al (2012); Ghosh et al (2014); Wang et al (2014); Ghosh et al (2016); Schurink et al (2018); Solé et al (2018); Laseca et al (2022)
chr1	162738599	162751945	7	This_study; Doan et al (2012); Ghosh et al (2014); Wang et al (2014); Ghosh et al (2016); Schurink et al (2018); Solé et al (2018)
chr1	162751945	162753986	6	This_study; Doan et al (2012); Ghosh et al (2014); Ghosh et al (2016); Schurink et al (2018); Solé et al (2018)
chr1	162753986	162802667	5	This_study; Doan et al (2012); Ghosh et al (2014); Ghosh et al (2016); Solé et al (2018)
chr1	162802667	163064590	6	This_study; Doan et al (2012); Ghosh et al (2014); Ghosh et al (2016); Schurink et al (2018); Solé et al (2018)
chr1	163064590	163069626	7	This_study; Doan et al (2012); Ghosh et al (2014); Ghosh et al (2016); Schurink et al (2018); Solé et al (2018); Laseca et al (2022)
chr1	163069626	163140106	6	This_study; Doan et al (2012); Ghosh et al (2014); Ghosh et al (2016); Schurink et al (2018); Solé et al (2018)
chr1	163140106	163170628	5	This_study; Doan et al (2012); Ghosh et al (2014); Ghosh et al (2016); Solé et al (2018)
chr1	163170628	163171738	3	This_study; Doan et al (2012); Solé et al (2018)
chr1	165267754	165320521	3	This_study; Schurink et al (2018); Wang et al (2022)
chr1	165320521	165411243	2	This_study; Wang et al (2022)
chr1	165411243	165416660	3	This_study; Solé et al (2018); Wang et al (2022)
chr1	165416660	165469401	2	This_study; Wang et al (2022)
chr1	165469401	165472047	3	This_study; Solé et al (2018); Wang et al (2022)
chr1	165472047	165479789	4	This_study; Wang et al (2014); Solé et al (2018); Wang et al (2022)
chr1	165479789	165479949	3	This_study; Wang et al (2014); Wang et al (2022)
chr1	165479949	165554624	2	This_study; Wang et al (2022)
chr1	174042252	174068706	2	This_study; Wang et al (2022)
chr1	174068706	174073247	3	This_study; Schurink et al (2018); Wang et al (2022)
chr1	174073247	174108070	2	This_study; Wang et al (2022)
chr1	177482169	177580689	1	Only_this_Study
chr1	177580689	177712609	2	This_study; Schurink et al (2018)
chr1	177712609	177717179	1	Only_this_Study
chr1	177717179	177751725	2	This_study; Schurink et al (2018)
chr1	178511918	178530113	3	This_study; Solé et al (2018); Wang et al (2022)
chr1	178530113	178553782	2	This_study; Wang et al (2022)
chr1	178553782	178573079	4	This_study; Dupuis et al (2013); Kader et al (2016); Wang et al (2022)
chr1	178573079	178637480	1	Only_this_Study
chr10	1436613	1470805	3	This_study; Schurink et al (2018); Solé et al (2018)
chr10	1470805	1507355	2	This_study; Solé et al (2018)
chr10	1507355	1538917	3	This_study; Schurink et al (2018); Solé et al (2018)
chr10	21301438	21319291	3	This_study; Dupuis et al (2013); Solé et al (2018)
chr10	21319291	21319741	4	This_study; Doan et al (2012); Dupuis et al (2013); Solé et al (2018)
chr10	21319741	21319945	5	This_study; Doan et al (2012); Dupuis et al (2013); Wang et al (2014); Solé et al (2018)
chr10	21319945	21332936	4	This_study; Dupuis et al (2013); Wang et al (2014); Solé et al (2018)
chr10	21332936	21335645	3	This_study; Dupuis et al (2013); Solé et al (2018)
chr10	22447138	22555091	2	This_study; Solé et al (2018)
chr10	30578249	30595191	2	This_study; Solé et al (2018)
chr10	30595191	30733610	3	This_study; Schurink et al (2018); Solé et al (2018)
chr10	30733610	30764949	2	This_study; Solé et al (2018)
chr10	30764949	30780536	3	This_study; Dupuis et al (2013); Solé et al (2018)
chr10	30780536	30827421	4	This_study; Dupuis et al (2013); Schurink et al (2018); Solé et al (2018)
chr10	30827421	30828823	3	This_study; Schurink et al (2018); Solé et al (2018)
chr10	30828823	30918625	2	This_study; Solé et al (2018)
chr10	30918625	30944880	1	Only_this_Study
chr10	30944880	30981110	2	This_study; Schurink et al (2018)
chr10	30981110	31022824	1	Only_this_Study
chr10	31022824	31035813	2	This_study; Schurink et al (2018)
chr10	32087693	32100425	2	This_study; Schurink et al (2018)
chr10	32100425	32118684	3	This_study; Schurink et al (2018); Laseca et al (2022)
chr10	32118684	32146529	2	This_study; Schurink et al (2018)
chr10	32146529	32256624	1	Only_this_Study
chr10	36129240	36772487	1	Only_this_Study
chr10	36772487	36781188	2	This_study; Schurink et al (2018)
chr10	36781188	36838069	1	Only_this_Study
chr10	37890924	38093702	1	Only_this_Study
chr10	39450641	39510208	3	This_study; Dupuis et al (2013); Solé et al (2018)
chr10	39510208	39541740	2	This_study; Dupuis et al (2013)
chr10	39541740	39622534	1	Only_this_Study
chr10	39989482	40023969	1	Only_this_Study
chr10	40023969	40082814	2	This_study; Schurink et al (2018)
chr10	40082814	40083427	1	Only_this_Study
chr10	40083427	40099083	2	This_study; Laseca et al (2022)
chr10	40099083	40158074	1	Only_this_Study
chr10	41736101	41786691	2	This_study; Wang et al (2022)
chr10	41786691	41818160	3	This_study; Wang et al (2022); Laseca et al (2022)
chr10	41818160	41936853	2	This_study; Wang et al (2022)
chr10	41936853	41995903	1	Only_this_Study
chr10	52462625	52515149	2	This_study; Schurink et al (2018)
chr10	52515149	52679533	1	Only_this_Study
chr10	52679533	52702313	2	This_study; Schurink et al (2018)
chr10	52702313	52727506	3	This_study; Schurink et al (2018); Solé et al (2018)
chr10	52727506	52780320	2	This_study; Solé et al (2018)
chr10	52780320	52948258	3	This_study; Schurink et al (2018); Solé et al (2018)
chr10	52948258	52949299	4	This_study; Dupuis et al (2013); Schurink et al (2018); Solé et al (2018)
chr10	52949299	52959514	3	This_study; Schurink et al (2018); Solé et al (2018)
chr10	52959514	52961360	2	This_study; Schurink et al (2018)
chr10	52961360	52985358	1	Only_this_Study
chr10	54014121	54018418	2	This_study; Solé et al (2018)
chr10	54018418	54114001	3	This_study; Schurink et al (2018); Solé et al (2018)
chr10	54114001	54129007	2	This_study; Solé et al (2018)
chr10	54129007	54150475	3	This_study; Schurink et al (2018); Solé et al (2018)
chr10	54150475	54186557	2	This_study; Solé et al (2018)
chr10	54186557	54206340	3	This_study; Schurink et al (2018); Solé et al (2018)
chr10	54206340	54231149	2	This_study; Solé et al (2018)
chr10	54231149	54603494	1	Only_this_Study
chr10	54603494	54630165	2	This_study; Schurink et al (2018)
chr10	54630165	54831255	1	Only_this_Study
chr10	54831255	54848777	2	This_study; Dupuis et al (2013)
chr10	57344737	57445390	1	Only_this_Study
chr10	58663797	58740560	1	Only_this_Study
chr10	58740560	58778692	2	This_study; Schurink et al (2018)
chr10	58778692	58918636	1	Only_this_Study
chr10	58918636	58933911	2	This_study; Ghosh et al (2016)
chr10	58933911	58948759	3	This_study; Ghosh et al (2014); Ghosh et al (2016)
chr10	58948759	58960871	1	Only_this_Study
chr10	62718582	62950781	1	Only_this_Study
chr10	62950781	62976521	2	This_study; Ghosh et al (2014)
chr10	64419079	64446223	2	This_study; Schurink et al (2018)
chr10	64446223	64589539	1	Only_this_Study
chr10	66273123	66338886	2	This_study; Wang et al (2022)
chr10	66338886	66547581	1	Only_this_Study
chr10	66547581	66560445	2	This_study; Laseca et al (2022)
chr10	66560445	66653128	1	Only_this_Study
chr10	66653128	66673464	2	This_study; Schurink et al (2018)
chr10	66933853	67172683	1	Only_this_Study
chr10	68070331	68082525	2	This_study; Schurink et al (2018)
chr10	68082525	68251357	1	Only_this_Study
chr10	68251357	68308253	2	This_study; Schurink et al (2018)
chr10	68308253	68398238	1	Only_this_Study
chr10	68398238	68411941	2	This_study; Schurink et al (2018)
chr10	68411941	68532665	1	Only_this_Study
chr10	68532665	68540959	2	This_study; Schurink et al (2018)
chr10	68799261	68856411	2	This_study; Wang et al (2022)
chr10	68856411	68891745	3	This_study; Ghosh et al (2016); Wang et al (2022)
chr10	68891745	68933249	2	This_study; Wang et al (2022)
chr10	68933249	68933759	3	This_study; Doan et al (2012); Wang et al (2022)
chr10	68933759	68951963	2	This_study; Wang et al (2022)
chr10	68951963	69022247	3	This_study; Schurink et al (2018); Wang et al (2022)
chr10	69022247	69023662	4	This_study; Doan et al (2012); Schurink et al (2018); Wang et al (2022)
chr10	69023662	69038699	3	This_study; Schurink et al (2018); Wang et al (2022)
chr10	69038699	69091035	2	This_study; Wang et al (2022)
chr10	69091035	69107630	3	This_study; Dupuis et al (2013); Wang et al (2022)
chr10	69355898	69514973	3	This_study; Kader et al (2016); Wang et al (2022)
chr10	73508154	73571330	1	Only_this_Study
chr10	74888270	74959988	2	This_study; Wang et al (2022)
chr10	74959988	74995359	3	This_study; Schurink et al (2018); Wang et al (2022)
chr10	74995359	75011754	2	This_study; Wang et al (2022)
chr10	75641008	75780109	2	This_study; Kader et al (2016)
chr10	77814178	77830924	5	This_study; Dupuis et al (2013); Kader et al (2016); Schurink et al (2018); Solé et al (2018)
chr10	77830924	77838694	4	This_study; Dupuis et al (2013); Kader et al (2016); Solé et al (2018)
chr10	77838694	77851298	5	This_study; Dupuis et al (2013); Kader et al (2016); Schurink et al (2018); Solé et al (2018)
chr10	77851298	77867992	4	This_study; Kader et al (2016); Schurink et al (2018); Solé et al (2018)
chr11	6531316	6607181	2	This_study; Solé et al (2018)
chr11	17775695	17832302	2	This_study; Solé et al (2018)
chr11	17832302	17945260	1	Only_this_Study
chr11	17945260	17947642	2	This_study; Schurink et al (2018)
chr11	20458043	20471939	2	This_study; Solé et al (2018)
chr11	20471939	20472326	3	This_study; Doan et al (2012); Solé et al (2018)
chr11	20472326	20554346	2	This_study; Solé et al (2018)
chr11	22644246	22703492	3	This_study; Schurink et al (2018); Solé et al (2018)
chr11	22703492	22769190	2	This_study; Solé et al (2018)
chr11	26143611	26158220	2	This_study; Solé et al (2018)
chr11	26158220	26328579	3	This_study; Dupuis et al (2013); Solé et al (2018)
chr11	26328579	26432825	2	This_study; Solé et al (2018)
chr11	26432825	26575262	1	Only_this_Study
chr11	26575262	26575784	2	This_study; Doan et al (2012)
chr11	26575784	26601298	1	Only_this_Study
chr11	26601298	26662192	2	This_study; Schurink et al (2018)
chr11	26662192	26898659	1	Only_this_Study
chr11	26898659	26973785	2	This_study; Wang et al (2022)
chr11	26973785	27991309	1	Only_this_Study
chr11	27991309	28004808	2	This_study; Schurink et al (2018)
chr11	28004808	28243530	1	Only_this_Study
chr11	28243530	28288278	2	This_study; Schurink et al (2018)
chr11	28288278	28305218	1	Only_this_Study
chr11	28305218	28312820	2	This_study; Schurink et al (2018)
chr11	30111338	30189849	2	This_study; Schurink et al (2018)
chr11	30189849	30387918	1	Only_this_Study
chr11	30387918	30419217	2	This_study; Schurink et al (2018)
chr11	30419217	30781565	1	Only_this_Study
chr11	32080965	32124213	2	This_study; Solé et al (2018)
chr11	32124213	32159926	3	This_study; Schurink et al (2018); Solé et al (2018)
chr11	32159926	32411858	2	This_study; Solé et al (2018)
chr11	32411858	32417758	3	This_study; Doan et al (2012); Solé et al (2018)
chr11	32417758	32428022	4	This_study; Doan et al (2012); Wang et al (2014); Solé et al (2018)
chr11	32428022	32432240	3	This_study; Doan et al (2012); Solé et al (2018)
chr11	32432240	32477163	2	This_study; Solé et al (2018)
chr11	32477163	32647900	3	This_study; Schurink et al (2018); Solé et al (2018)
chr11	32647900	32713496	2	This_study; Schurink et al (2018)
chr11	32713496	32743088	3	This_study; Schurink et al (2018); Solé et al (2018)
chr11	32743088	32814898	2	This_study; Solé et al (2018)
chr11	32814898	32832818	1	Only_this_Study
chr11	32832818	32881453	2	This_study; Schurink et al (2018)
chr11	32881453	32888109	3	This_study; Wang et al (2014); Schurink et al (2018)
chr11	32888109	32892534	4	This_study; Doan et al (2012); Wang et al (2014); Schurink et al (2018)
chr11	32892534	32893446	3	This_study; Doan et al (2012); Schurink et al (2018)
chr11	32893446	32940833	2	This_study; Schurink et al (2018)
chr11	32940833	33248110	1	Only_this_Study
chr11	33248110	33269304	2	This_study; Wang et al (2022)
chr11	33269304	33269366	3	This_study; Doan et al (2012); Wang et al (2022)
chr11	33269366	33281085	4	This_study; Doan et al (2012); Dupuis et al (2013); Wang et al (2022)
chr11	33281085	33316262	3	This_study; Dupuis et al (2013); Wang et al (2022)
chr11	33316262	33324125	4	This_study; Dupuis et al (2013); Schurink et al (2018); Wang et al (2022)
chr11	33324125	33324450	5	This_study; Doan et al (2012); Dupuis et al (2013); Schurink et al (2018); Wang et al (2022)
chr11	33324450	33337791	4	This_study; Dupuis et al (2013); Schurink et al (2018); Wang et al (2022)
chr11	33337791	33453231	2	This_study; Schurink et al (2018)
chr11	33453231	33806562	1	Only_this_Study
chr11	33806562	33944673	2	This_study; Schurink et al (2018)
chr11	33944673	34105716	1	Only_this_Study
chr11	34105716	34166227	2	This_study; Schurink et al (2018)
chr11	34166227	34275415	1	Only_this_Study
chr11	34275415	34293691	2	This_study; Schurink et al (2018)
chr11	34536903	34628466	1	Only_this_Study
chr11	34628466	34665484	2	This_study; Schurink et al (2018)
chr11	34665484	34782268	1	Only_this_Study
chr11	41773567	41831456	3	This_study; Schurink et al (2018); Solé et al (2018)
chr11	41831456	41832225	4	This_study; Wang et al (2014); Schurink et al (2018); Solé et al (2018)
chr11	41832225	41849869	3	This_study; Wang et al (2014); Solé et al (2018)
chr11	41849869	41856369	2	This_study; Solé et al (2018)
chr11	41856369	41878001	3	This_study; Wang et al (2014); Solé et al (2018)
chr11	41878001	41895567	4	This_study; Wang et al (2014); Schurink et al (2018); Solé et al (2018)
chr11	41895567	41902635	3	This_study; Schurink et al (2018); Solé et al (2018)
chr11	41902635	41935040	2	This_study; Solé et al (2018)
chr11	44011211	44133031	1	Only_this_Study
chr11	44133031	44155574	2	This_study; Solé et al (2018)
chr11	45119072	45130604	2	This_study; Schurink et al (2018)
chr11	45130604	45133242	1	Only_this_Study
chr11	45133242	45142445	2	This_study; Solé et al (2018)
chr11	47081313	47119650	1	Only_this_Study
chr11	47119650	47266151	2	This_study; Solé et al (2018)
chr11	49039853	49067267	1	Only_this_Study
chr11	50162933	50357046	2	This_study; Solé et al (2018)
chr11	61038312	61055595	3	This_study; Solé et al (2018); Laseca et al (2022)
chr12	2849940	2969343	2	This_study; Solé et al (2018)
chr12	2969343	3077224	1	Only_this_Study
chr12	3997324	4029360	4	This_study; Ghosh et al (2014); Ghosh et al (2016); Solé et al (2018)
chr12	4029360	4037294	5	This_study; Ghosh et al (2014); Ghosh et al (2016); Solé et al (2018); Laseca et al (2022)
chr12	4037294	4038592	6	This_study; Ghosh et al (2014); Wang et al (2014); Ghosh et al (2016); Solé et al (2018); Laseca et al (2022)
chr12	4038592	4057962	7	This_study; Ghosh et al (2014); Wang et al (2014); Ghosh et al (2016); Schurink et al (2018); Solé et al (2018); Laseca et al (2022)
chr12	4057962	4103566	6	This_study; Ghosh et al (2014); Wang et al (2014); Ghosh et al (2016); Solé et al (2018); Laseca et al (2022)
chr12	4103566	4199960	5	This_study; Ghosh et al (2014); Ghosh et al (2016); Solé et al (2018); Laseca et al (2022)
chr12	4199960	4202284	4	This_study; Ghosh et al (2014); Ghosh et al (2016); Laseca et al (2022)
chr12	4202284	4254052	3	This_study; Ghosh et al (2014); Ghosh et al (2016)
chr12	4254052	4264026	4	This_study; Ghosh et al (2014); Ghosh et al (2016); Wang et al (2022)
chr12	4264026	4412763	2	This_study; Wang et al (2022)
chr12	4853405	4859622	1	Only_this_Study
chr12	4859622	4873507	2	This_study; Schurink et al (2018)
chr12	4873507	4891449	1	Only_this_Study
chr12	4891449	4968132	2	This_study; Solé et al (2018)
chr12	4968132	4977554	1	Only_this_Study
chr12	5631642	5699762	1	Only_this_Study
chr12	5699762	5766018	2	This_study; Schurink et al (2018)
chr12	6059876	6126253	2	This_study; Laseca et al (2022)
chr12	12298293	12314719	4	This_study; Dupuis et al (2013); Solé et al (2018); Wang et al (2022)
chr12	12314719	12314908	6	This_study; Dupuis et al (2013); Ghosh et al (2014); Ghosh et al (2016); Solé et al (2018); Wang et al (2022)
chr12	12314908	12318184	7	This_study; Doan et al (2012); Dupuis et al (2013); Ghosh et al (2014); Ghosh et al (2016); Solé et al (2018); Wang et al (2022)
chr12	12318184	12333201	8	This_study; Doan et al (2012); Dupuis et al (2013); Ghosh et al (2014); Wang et al (2014); Ghosh et al (2016); Solé et al (2018); Wang et al (2022)
chr12	12333201	12396167	9	This_study; Doan et al (2012); Dupuis et al (2013); Ghosh et al (2014); Wang et al (2014); Kader et al (2016); Ghosh et al (2016); Solé et al (2018); Wang et al (2022)
chr12	12396167	12487642	8	This_study; Doan et al (2012); Dupuis et al (2013); Ghosh et al (2014); Kader et al (2016); Ghosh et al (2016); Solé et al (2018); Wang et al (2022)
chr12	12487642	12498839	9	This_study; Doan et al (2012); Dupuis et al (2013); Ghosh et al (2014); Wang et al (2014); Kader et al (2016); Ghosh et al (2016); Solé et al (2018); Wang et al (2022)
chr12	12498839	12644415	10	This_study; Doan et al (2012); Dupuis et al (2013); Ghosh et al (2014); Wang et al (2014); Kader et al (2016); Ghosh et al (2016); Schurink et al (2018); Solé et al (2018); Wang et al (2022)
chr12	12644415	13480781	11	This_study; Doan et al (2012); Dupuis et al (2013); Ghosh et al (2014); Wang et al (2014); Kader et al (2016); Ghosh et al (2016); Schurink et al (2018); Solé et al (2018); Wang et al (2022); Laseca et al (2022)
chr12	13480781	13482585	10	This_study; Doan et al (2012); Dupuis et al (2013); Ghosh et al (2014); Kader et al (2016); Ghosh et al (2016); Schurink et al (2018); Solé et al (2018); Wang et al (2022); Laseca et al (2022)
chr12	13482585	13538745	11	This_study; Doan et al (2012); Dupuis et al (2013); Ghosh et al (2014); Wang et al (2014); Kader et al (2016); Ghosh et al (2016); Schurink et al (2018); Solé et al (2018); Wang et al (2022); Laseca et al (2022)
chr12	13538745	13556664	10	This_study; Doan et al (2012); Dupuis et al (2013); Ghosh et al (2014); Wang et al (2014); Kader et al (2016); Ghosh et al (2016); Solé et al (2018); Wang et al (2022); Laseca et al (2022)
chr12	13556664	13558035	11	This_study; Doan et al (2012); Dupuis et al (2013); Ghosh et al (2014); Wang et al (2014); Kader et al (2016); Ghosh et al (2016); Schurink et al (2018); Solé et al (2018); Wang et al (2022); Laseca et al (2022)
chr12	13558035	13569846	10	This_study; Doan et al (2012); Dupuis et al (2013); Ghosh et al (2014); Wang et al (2014); Kader et al (2016); Ghosh et al (2016); Solé et al (2018); Wang et al (2022); Laseca et al (2022)
chr12	13569846	14173143	11	This_study; Doan et al (2012); Dupuis et al (2013); Ghosh et al (2014); Wang et al (2014); Kader et al (2016); Ghosh et al (2016); Schurink et al (2018); Solé et al (2018); Wang et al (2022); Laseca et al (2022)
chr12	14173143	14272881	10	This_study; Doan et al (2012); Dupuis et al (2013); Ghosh et al (2014); Wang et al (2014); Kader et al (2016); Ghosh et al (2016); Solé et al (2018); Wang et al (2022); Laseca et al (2022)
chr12	14272881	14274873	11	This_study; Doan et al (2012); Dupuis et al (2013); Ghosh et al (2014); Wang et al (2014); Kader et al (2016); Ghosh et al (2016); Schurink et al (2018); Solé et al (2018); Wang et al (2022); Laseca et al (2022)
chr12	14274873	14295866	10	This_study; Doan et al (2012); Dupuis et al (2013); Ghosh et al (2014); Wang et al (2014); Kader et al (2016); Ghosh et al (2016); Solé et al (2018); Wang et al (2022); Laseca et al (2022)
chr12	14295866	14378081	11	This_study; Doan et al (2012); Dupuis et al (2013); Ghosh et al (2014); Wang et al (2014); Kader et al (2016); Ghosh et al (2016); Schurink et al (2018); Solé et al (2018); Wang et al (2022); Laseca et al (2022)
chr12	14378081	14677216	10	This_study; Doan et al (2012); Dupuis et al (2013); Ghosh et al (2014); Wang et al (2014); Kader et al (2016); Ghosh et al (2016); Solé et al (2018); Wang et al (2022); Laseca et al (2022)
chr12	14677216	14822761	9	This_study; Doan et al (2012); Dupuis et al (2013); Ghosh et al (2014); Wang et al (2014); Ghosh et al (2016); Solé et al (2018); Wang et al (2022); Laseca et al (2022)
chr12	14822761	14871326	8	This_study; Doan et al (2012); Dupuis et al (2013); Ghosh et al (2014); Wang et al (2014); Ghosh et al (2016); Solé et al (2018); Laseca et al (2022)
chr12	14871326	14913468	6	This_study; Doan et al (2012); Dupuis et al (2013); Wang et al (2014); Solé et al (2018); Laseca et al (2022)
chr12	14913468	14916363	5	This_study; Doan et al (2012); Wang et al (2014); Solé et al (2018); Laseca et al (2022)
chr12	15653611	15682672	5	This_study; Doan et al (2012); Dupuis et al (2013); Solé et al (2018); Laseca et al (2022)
chr12	15682672	15702439	6	This_study; Doan et al (2012); Dupuis et al (2013); Schurink et al (2018); Solé et al (2018); Laseca et al (2022)
chr12	15702439	15730050	5	This_study; Doan et al (2012); Dupuis et al (2013); Solé et al (2018); Laseca et al (2022)
chr12	15730050	15858378	6	This_study; Doan et al (2012); Dupuis et al (2013); Schurink et al (2018); Solé et al (2018); Laseca et al (2022)
chr12	15858378	15865526	5	This_study; Doan et al (2012); Dupuis et al (2013); Solé et al (2018); Laseca et al (2022)
chr12	22162774	22234341	2	This_study; Solé et al (2018)
chr13	1412515	1497390	1	Only_this_Study
chr13	1497390	1508926	2	This_study; Wang et al (2014)
chr13	1508926	1514034	1	Only_this_Study
chr13	1514034	1514416	2	This_study; Doan et al (2012)
chr13	1514416	1518317	1	Only_this_Study
chr13	1518317	1520712	2	This_study; Doan et al (2012)
chr13	1520712	1603755	1	Only_this_Study
chr13	4330016	4404757	2	This_study; Solé et al (2018)
chr13	5543394	5704290	3	This_study; Solé et al (2018); Wang et al (2022)
chr13	5704290	5788444	4	This_study; Dupuis et al (2013); Solé et al (2018); Wang et al (2022)
chr13	5788444	6048189	2	This_study; Solé et al (2018)
chr13	6254527	6340547	2	This_study; Solé et al (2018)
chr13	6340547	6380533	3	This_study; Solé et al (2018); Wang et al (2022)
chr13	6380533	6451755	4	This_study; Schurink et al (2018); Solé et al (2018); Wang et al (2022)
chr13	6451755	6458471	5	This_study; Wang et al (2014); Schurink et al (2018); Solé et al (2018); Wang et al (2022)
chr13	6458471	6461104	4	This_study; Schurink et al (2018); Solé et al (2018); Wang et al (2022)
chr13	8228067	8254082	7	This_study; Doan et al (2012); Dupuis et al (2013); Wang et al (2014); Kader et al (2016); Schurink et al (2018); Solé et al (2018)
chr13	8254082	8263954	6	This_study; Doan et al (2012); Dupuis et al (2013); Wang et al (2014); Kader et al (2016); Solé et al (2018)
chr13	8263954	8276618	5	This_study; Dupuis et al (2013); Wang et al (2014); Kader et al (2016); Solé et al (2018)
chr13	8276618	8278055	4	This_study; Dupuis et al (2013); Kader et al (2016); Solé et al (2018)
chr13	8278055	8336831	3	This_study; Dupuis et al (2013); Solé et al (2018)
chr13	20096505	20528480	2	This_study; Solé et al (2018)
chr13	25210895	25247438	2	This_study; Schurink et al (2018)
chr13	25247438	25251745	1	Only_this_Study
chr13	37849117	38427819	2	This_study; Solé et al (2018)
chr13	38427819	38483086	3	This_study; Schurink et al (2018); Solé et al (2018)
chr13	38483086	38803323	2	This_study; Solé et al (2018)
chr13	40172933	40207426	2	This_study; Solé et al (2018)
chr14	1559500	1660867	1	Only_this_Study
chr14	15419603	15464414	2	This_study; Ghosh et al (2016)
chr14	15464414	15525262	3	This_study; Ghosh et al (2016); Schurink et al (2018)
chr14	15525262	15530017	2	This_study; Ghosh et al (2016)
chr14	16368905	16671923	1	Only_this_Study
chr14	16759538	17012003	1	Only_this_Study
chr14	17012003	17035906	2	This_study; Schurink et al (2018)
chr14	17586672	17631157	1	Only_this_Study
chr14	17631157	17640793	2	This_study; Schurink et al (2018)
chr14	43210058	43243131	2	This_study; Solé et al (2018)
chr14	43688788	43854764	2	This_study; Solé et al (2018)
chr14	43854764	43898792	3	This_study; Schurink et al (2018); Solé et al (2018)
chr14	43898792	43920603	2	This_study; Schurink et al (2018)
chr14	44894073	44895138	2	This_study; Schurink et al (2018)
chr14	44895138	44935507	3	This_study; Schurink et al (2018); Laseca et al (2022)
chr14	44935507	44978216	2	This_study; Laseca et al (2022)
chr14	44978216	44999211	1	Only_this_Study
chr14	44999211	45013138	2	This_study; Schurink et al (2018)
chr14	45013138	45062466	1	Only_this_Study
chr14	45062466	45097273	2	This_study; Schurink et al (2018)
chr14	45097273	45136536	1	Only_this_Study
chr14	45136536	45192152	2	This_study; Dupuis et al (2013)
chr14	45192152	45201706	1	Only_this_Study
chr14	45201706	45217207	2	This_study; Schurink et al (2018)
chr14	45217207	45418054	1	Only_this_Study
chr14	45418054	45445236	2	This_study; Schurink et al (2018)
chr14	45445236	45481138	1	Only_this_Study
chr14	45481138	45519635	2	This_study; Schurink et al (2018)
chr14	45519635	45924948	1	Only_this_Study
chr14	45924948	46004498	2	This_study; Schurink et al (2018)
chr14	46004498	46014376	1	Only_this_Study
chr14	46014376	46044677	2	This_study; Schurink et al (2018)
chr14	46044677	46248111	1	Only_this_Study
chr14	46248111	46269321	2	This_study; Schurink et al (2018)
chr14	46269321	46303337	1	Only_this_Study
chr14	46303337	46375573	2	This_study; Schurink et al (2018)
chr14	46375573	46559552	1	Only_this_Study
chr14	46559552	46591729	2	This_study; Schurink et al (2018)
chr14	46591729	47139119	1	Only_this_Study
chr14	47139119	47142078	2	This_study; Schurink et al (2018)
chr14	47142078	47759784	1	Only_this_Study
chr14	53158881	53167748	3	This_study; Dupuis et al (2013); Schurink et al (2018)
chr14	53167748	53191772	2	This_study; Dupuis et al (2013)
chr14	53191772	53208832	3	This_study; Dupuis et al (2013); Solé et al (2018)
chr14	53208832	53224298	5	This_study; Dupuis et al (2013); Ghosh et al (2014); Ghosh et al (2016); Solé et al (2018)
chr14	53224298	53228840	6	This_study; Dupuis et al (2013); Ghosh et al (2014); Wang et al (2014); Ghosh et al (2016); Solé et al (2018)
chr14	53228840	53317547	7	This_study; Dupuis et al (2013); Ghosh et al (2014); Wang et al (2014); Ghosh et al (2016); Schurink et al (2018); Solé et al (2018)
chr14	57300613	57307347	1	Only_this_Study
chr14	57307347	57335661	2	This_study; Schurink et al (2018)
chr14	65233641	65304670	1	Only_this_Study
chr14	65304670	65409719	2	This_study; Schurink et al (2018)
chr14	65409719	65445683	1	Only_this_Study
chr14	65445683	65556632	2	This_study; Schurink et al (2018)
chr14	65556632	65560963	1	Only_this_Study
chr14	67938271	67970273	1	Only_this_Study
chr14	67970273	67973544	2	This_study; Dupuis et al (2013)
chr14	67973544	67976326	1	Only_this_Study
chr14	67976326	68027706	2	This_study; Laseca et al (2022)
chr14	68027706	68036985	1	Only_this_Study
chr14	68036985	68068476	2	This_study; Schurink et al (2018)
chr14	68068476	68069084	3	This_study; Dupuis et al (2013); Schurink et al (2018)
chr14	68069084	68095557	2	This_study; Dupuis et al (2013)
chr14	79189642	79229181	1	Only_this_Study
chr14	80500009	80504292	2	This_study; Schurink et al (2018)
chr14	80504292	80535699	1	Only_this_Study
chr14	83119034	83261505	1	Only_this_Study
chr14	90634366	90664705	1	Only_this_Study
chr15	1186224	1257839	1	Only_this_Study
chr15	6306573	6486921	1	Only_this_Study
chr15	13025054	13031607	3	This_study; Solé et al (2018); Laseca et al (2022)
chr15	13031607	13130464	2	This_study; Solé et al (2018)
chr15	13130464	13147407	3	This_study; Schurink et al (2018); Solé et al (2018)
chr15	13147407	13169588	2	This_study; Solé et al (2018)
chr15	13169588	13224224	3	This_study; Schurink et al (2018); Solé et al (2018)
chr15	13224224	13247229	2	This_study; Solé et al (2018)
chr15	13511922	13546091	5	This_study; Doan et al (2012); Dupuis et al (2013); Schurink et al (2018); Solé et al (2018)
chr15	13546091	13552423	4	This_study; Doan et al (2012); Schurink et al (2018); Solé et al (2018)
chr15	13552423	13591379	3	This_study; Doan et al (2012); Solé et al (2018)
chr15	13591379	13598102	2	This_study; Doan et al (2012)
chr15	13598102	13628060	1	Only_this_Study
chr15	16747619	16778652	2	This_study; Solé et al (2018)
chr15	16778652	16900287	1	Only_this_Study
chr15	20644487	20801007	1	Only_this_Study
chr15	24162144	24631043	1	Only_this_Study
chr15	30340712	30392003	2	This_study; Schurink et al (2018)
chr15	30392003	30629178	1	Only_this_Study
chr15	31387776	31624843	1	Only_this_Study
chr15	31624843	31660796	2	This_study; Schurink et al (2018)
chr15	31660796	31713875	1	Only_this_Study
chr15	33514498	33550814	2	This_study; Solé et al (2018)
chr15	33550814	33800646	1	Only_this_Study
chr15	35232680	35282874	1	Only_this_Study
chr15	38257100	38267679	2	This_study; Wang et al (2022)
chr15	38267679	38285536	2	This_study; Schurink et al (2018)
chr15	38285536	38310491	1	Only_this_Study
chr15	42126752	42154032	1	Only_this_Study
chr15	44474593	44624191	1	Only_this_Study
chr15	44624191	44653567	2	This_study; Laseca et al (2022)
chr15	44653567	44764575	1	Only_this_Study
chr15	56663277	56697407	1	Only_this_Study
chr15	57107237	57113242	3	This_study; Dupuis et al (2013); Wang et al (2014)
chr15	57113242	57124675	2	This_study; Dupuis et al (2013)
chr15	59331021	59337039	2	This_study; Schurink et al (2018)
chr15	59337039	59407604	1	Only_this_Study
chr15	62358691	62377510	2	This_study; Doan et al (2012)
chr15	64399735	64485675	3	This_study; Doan et al (2012); Wang et al (2022)
chr15	64485675	64631484	2	This_study; Wang et al (2022)
chr15	65580625	65885620	2	This_study; Solé et al (2018)
chr15	65885620	65898757	3	This_study; Wang et al (2014); Solé et al (2018)
chr15	65898757	65900207	2	This_study; Solé et al (2018)
chr15	65900207	65900256	3	This_study; Wang et al (2014); Solé et al (2018)
chr15	65900256	65917601	4	This_study; Wang et al (2014); Schurink et al (2018); Solé et al (2018)
chr15	65917601	65919779	3	This_study; Wang et al (2014); Schurink et al (2018)
chr15	65919779	65921640	2	This_study; Schurink et al (2018)
chr15	65921640	66036018	1	Only_this_Study
chr15	66036018	66061042	2	This_study; Schurink et al (2018)
chr15	66114226	66216202	2	This_study; Schurink et al (2018)
chr15	66216202	66427077	1	Only_this_Study
chr15	67012855	67254634	1	Only_this_Study
chr15	67254634	67506423	2	This_study; Solé et al (2018)
chr15	67506423	67537282	3	This_study; Schurink et al (2018); Solé et al (2018)
chr15	67537282	67546794	2	This_study; Solé et al (2018)
chr15	67546794	67882400	1	Only_this_Study
chr15	71236764	71437002	1	Only_this_Study
chr15	71901840	71905633	2	This_study; Schurink et al (2018)
chr15	71905633	71956116	1	Only_this_Study
chr15	72204285	72222704	2	This_study; Solé et al (2018)
chr15	72222704	72768981	1	Only_this_Study
chr15	72995399	73075416	1	Only_this_Study
chr15	73472986	73565731	1	Only_this_Study
chr15	75949708	75968356	1	Only_this_Study
chr15	75968356	75981078	2	This_study; Laseca et al (2022)
chr15	75981078	76296526	1	Only_this_Study
chr15	86428358	86527104	3	This_study; Doan et al (2012); Kader et al (2016)
chr15	86527104	86670098	2	This_study; Doan et al (2012)
chr15	90197083	90216165	3	This_study; Kader et al (2016); Solé et al (2018)
chr15	90216165	90279685	2	This_study; Solé et al (2018)
chr15	90279685	90300482	3	This_study; Schurink et al (2018); Solé et al (2018)
chr15	90300482	90394292	2	This_study; Solé et al (2018)
chr15	90394292	90412696	1	Only_this_Study
chr15	90412696	90424566	2	This_study; Schurink et al (2018)
chr15	90424566	90497694	1	Only_this_Study
chr15	90497694	90635810	2	This_study; Kader et al (2016)
chr16	4560426	4602650	2	This_study; Solé et al (2018)
chr16	5107537	5133367	3	This_study; Kader et al (2016); Solé et al (2018)
chr16	6617061	6817902	2	This_study; Solé et al (2018)
chr16	10311202	10393430	1	Only_this_Study
chr16	12463334	12485504	2	This_study; Laseca et al (2022)
chr16	13548577	13597894	1	Only_this_Study
chr16	13597894	13617116	2	This_study; Schurink et al (2018)
chr16	13617116	13671397	1	Only_this_Study
chr16	15409948	15523641	1	Only_this_Study
chr16	15523641	15547444	2	This_study; Schurink et al (2018)
chr16	15547444	15547790	1	Only_this_Study
chr16	17754789	17790340	2	This_study; Solé et al (2018)
chr16	17790340	17790375	3	This_study; Dupuis et al (2013); Solé et al (2018)
chr16	17790375	17811512	4	This_study; Dupuis et al (2013); Schurink et al (2018); Solé et al (2018)
chr16	17811512	17885080	3	This_study; Dupuis et al (2013); Solé et al (2018)
chr16	17885080	17942032	2	This_study; Solé et al (2018)
chr16	17942032	17959364	3	This_study; Schurink et al (2018); Solé et al (2018)
chr16	17959364	18099624	2	This_study; Solé et al (2018)
chr16	19587775	19720880	1	Only_this_Study
chr16	19720880	19779330	2	This_study; Schurink et al (2018)
chr16	19779330	20369922	1	Only_this_Study
chr16	20369922	20385860	2	This_study; Schurink et al (2018)
chr16	20385860	20498805	1	Only_this_Study
chr16	20498805	20546266	2	This_study; Kader et al (2016)
chr16	20546266	20576277	1	Only_this_Study
chr16	26612901	26696405	1	Only_this_Study
chr16	26696405	26696743	2	This_study; Doan et al (2012)
chr16	26696743	26726063	1	Only_this_Study
chr16	33880455	34004954	1	Only_this_Study
chr16	34004954	34008094	2	This_study; Solé et al (2018)
chr16	34008094	34008449	3	This_study; Doan et al (2012); Solé et al (2018)
chr16	34008449	34174944	2	This_study; Solé et al (2018)
chr16	34174944	34569830	1	Only_this_Study
chr16	34569830	34573368	2	This_study; Schurink et al (2018)
chr16	34573368	35017438	1	Only_this_Study
chr16	35461183	35567994	2	This_study; Solé et al (2018)
chr16	35567994	35580949	3	This_study; Schurink et al (2018); Solé et al (2018)
chr16	35580949	35644290	2	This_study; Solé et al (2018)
chr16	39277680	39311936	1	Only_this_Study
chr16	39311936	39565832	2	This_study; Solé et al (2018)
chr16	39565832	39814076	1	Only_this_Study
chr16	39814076	40031661	2	This_study; Solé et al (2018)
chr16	40031661	40035269	3	This_study; Doan et al (2012); Solé et al (2018)
chr16	40035269	40248137	2	This_study; Solé et al (2018)
chr16	41176445	41252402	2	This_study; Solé et al (2018)
chr16	42249730	42726315	1	Only_this_Study
chr16	42726315	42791917	2	This_study; Schurink et al (2018)
chr16	42791917	42831534	1	Only_this_Study
chr16	44011116	44094817	1	Only_this_Study
chr16	44999132	45216684	1	Only_this_Study
chr16	47817211	47827828	1	Only_this_Study
chr16	47827828	47854929	2	This_study; Schurink et al (2018)
chr16	56196449	56239524	1	Only_this_Study
chr16	56239524	56239987	2	This_study; Doan et al (2012)
chr16	56239987	56296761	1	Only_this_Study
chr16	64024181	64025153	2	This_study; Schurink et al (2018)
chr16	64025153	64367841	1	Only_this_Study
chr16	64367841	64527668	2	This_study; Schurink et al (2018)
chr16	64527668	64615848	1	Only_this_Study
chr16	67181424	67370278	1	Only_this_Study
chr16	67370278	67455978	2	This_study; Schurink et al (2018)
chr16	67455978	67498197	1	Only_this_Study
chr16	72750261	72777863	1	Only_this_Study
chr16	78044554	78067333	1	Only_this_Study
chr16	78701328	78701360	3	This_study; Dupuis et al (2013); Wang et al (2022)
chr16	78701360	78806697	2	This_study; Wang et al (2022)
chr16	78806697	78827698	1	Only_this_Study
chr16	78827698	78839389	2	This_study; Schurink et al (2018)
chr16	78839389	78918800	1	Only_this_Study
chr16	78918800	78962039	2	This_study; Schurink et al (2018)
chr16	78962039	79006736	1	Only_this_Study
chr16	85520487	85538041	2	This_study; Solé et al (2018)
chr16	85538041	85541898	3	This_study; Solé et al (2018); Laseca et al (2022)
chr16	85541898	85572783	2	This_study; Laseca et al (2022)
chr17	5193018	5390057	1	Only_this_Study
chr17	5390057	5397462	2	This_study; Schurink et al (2018)
chr17	7189333	7219757	2	This_study; Solé et al (2018)
chr17	7219757	7243488	3	This_study; Dupuis et al (2013); Solé et al (2018)
chr17	13140759	13175052	1	Only_this_Study
chr17	16836659	16839031	2	This_study; Schurink et al (2018)
chr17	16839031	16910513	1	Only_this_Study
chr17	16910513	16975911	2	This_study; Schurink et al (2018)
chr17	16975911	17098574	1	Only_this_Study
chr17	17098574	17104620	2	This_study; Schurink et al (2018)
chr17	17104620	17242441	1	Only_this_Study
chr17	17242441	17252190	2	This_study; Schurink et al (2018)
chr17	17252190	17475162	1	Only_this_Study
chr17	23119760	23447725	1	Only_this_Study
chr17	23447725	23521263	2	This_study; Schurink et al (2018)
chr17	23521263	24077122	1	Only_this_Study
chr17	24077122	24218132	2	This_study; Solé et al (2018)
chr17	24218132	24247665	3	This_study; Solé et al (2018); Laseca et al (2022)
chr17	24247665	24266915	2	This_study; Laseca et al (2022)
chr17	27132595	27191338	1	Only_this_Study
chr17	27191338	27224903	2	This_study; Schurink et al (2018)
chr17	27224903	27501352	1	Only_this_Study
chr17	27501352	27506137	2	This_study; Schurink et al (2018)
chr17	27506137	27968582	1	Only_this_Study
chr17	27968582	27972726	2	This_study; Schurink et al (2018)
chr17	27972726	28086183	1	Only_this_Study
chr17	28086183	28104459	2	This_study; Schurink et al (2018)
chr17	28104459	28355664	1	Only_this_Study
chr17	32654057	32654317	5	This_study; Doan et al (2012); Dupuis et al (2013); Schurink et al (2018); Solé et al (2018)
chr17	32654317	32684373	4	This_study; Doan et al (2012); Dupuis et al (2013); Solé et al (2018)
chr17	32684373	32708834	5	This_study; Doan et al (2012); Dupuis et al (2013); Schurink et al (2018); Solé et al (2018)
chr17	32708834	32765471	4	This_study; Doan et al (2012); Dupuis et al (2013); Solé et al (2018)
chr17	32765471	32770316	3	This_study; Dupuis et al (2013); Solé et al (2018)
chr17	45146758	45274790	2	This_study; Solé et al (2018)
chr17	47843821	47979428	1	Only_this_Study
chr17	47979428	48010826	2	This_study; Schurink et al (2018)
chr17	48010826	48090202	1	Only_this_Study
chr17	49832430	49862859	1	Only_this_Study
chr17	49862859	49886727	2	This_study; Solé et al (2018)
chr17	49997510	50011096	5	This_study; Dupuis et al (2013); Schurink et al (2018); Solé et al (2018); Wang et al (2022)
chr17	50720906	50758361	1	Only_this_Study
chr17	50758361	50815805	2	This_study; Wang et al (2022)
chr17	50815805	50882907	1	Only_this_Study
chr17	52754001	52950682	2	This_study; Doan et al (2012)
chr17	52950682	52964166	3	This_study; Doan et al (2012); Schurink et al (2018)
chr17	52964166	53000029	4	This_study; Doan et al (2012); Schurink et al (2018); Solé et al (2018)
chr17	53000029	53133858	3	This_study; Doan et al (2012); Solé et al (2018)
chr17	53133858	53214184	4	This_study; Doan et al (2012); Solé et al (2018); Laseca et al (2022)
chr17	53214184	53258504	5	This_study; Doan et al (2012); Schurink et al (2018); Solé et al (2018); Laseca et al (2022)
chr17	53258504	53274673	4	This_study; Doan et al (2012); Solé et al (2018); Laseca et al (2022)
chr17	53274673	53302188	5	This_study; Doan et al (2012); Solé et al (2018); Wang et al (2022); Laseca et al (2022)
chr17	53302188	53323938	4	This_study; Doan et al (2012); Solé et al (2018); Wang et al (2022)
chr17	53323938	53331749	5	This_study; Doan et al (2012); Schurink et al (2018); Solé et al (2018); Wang et al (2022)
chr17	53331749	53342016	4	This_study; Doan et al (2012); Solé et al (2018); Wang et al (2022)
chr17	53342016	53466267	3	This_study; Doan et al (2012); Wang et al (2022)
chr17	53466267	53539910	4	This_study; Doan et al (2012); Dupuis et al (2013); Wang et al (2022)
chr17	53539910	53590285	2	This_study; Doan et al (2012)
chr17	54202126	54221899	2	This_study; Schurink et al (2018)
chr17	54221899	54222162	1	Only_this_Study
chr17	57317295	57337339	2	This_study; Solé et al (2018)
chr17	57337339	57337550	3	This_study; Schurink et al (2018); Solé et al (2018)
chr17	57337550	57338181	6	This_study; Dupuis et al (2013); Kader et al (2016); Schurink et al (2018); Solé et al (2018); Wang et al (2022)
chr17	57338181	57415207	4	This_study; Schurink et al (2018); Solé et al (2018); Wang et al (2022)
chr17	57415207	57420379	3	This_study; Solé et al (2018); Wang et al (2022)
chr17	59888750	59891032	2	This_study; Schurink et al (2018)
chr17	59891032	59925473	1	Only_this_Study
chr17	62194886	62216787	4	This_study; Doan et al (2012); Schurink et al (2018); Laseca et al (2022)
chr17	62216787	62247600	3	This_study; Doan et al (2012); Laseca et al (2022)
chr17	62247600	62254110	2	This_study; Laseca et al (2022)
chr17	62254110	62263888	3	This_study; Dupuis et al (2013); Laseca et al (2022)
chr17	62263888	62319732	4	This_study; Dupuis et al (2013); Schurink et al (2018); Laseca et al (2022)
chr17	62319732	62473247	3	This_study; Dupuis et al (2013); Laseca et al (2022)
chr17	62473247	62478352	2	This_study; Dupuis et al (2013)
chr17	63995427	64221049	1	Only_this_Study
chr17	64473413	64610662	1	Only_this_Study
chr17	65136110	65300440	1	Only_this_Study
chr17	65649265	65808618	1	Only_this_Study
chr17	70256702	70272468	1	Only_this_Study
chr17	73555334	73719302	1	Only_this_Study
chr17	74737108	74823965	1	Only_this_Study
chr17	74823965	74826993	2	This_study; Schurink et al (2018)
chr18	3237591	3263860	2	This_study; Solé et al (2018)
chr18	3263860	3285198	4	This_study; Ghosh et al (2014); Ghosh et al (2016); Solé et al (2018)
chr18	3285198	3286734	5	This_study; Ghosh et al (2014); Wang et al (2014); Ghosh et al (2016); Solé et al (2018)
chr18	3286734	3296374	7	This_study; Dupuis et al (2013); Ghosh et al (2014); Wang et al (2014); Ghosh et al (2016); Solé et al (2018); Wang et al (2022)
chr18	3296374	3300380	8	This_study; Dupuis et al (2013); Ghosh et al (2014); Wang et al (2014); Ghosh et al (2016); Solé et al (2018); Wang et al (2022); Laseca et al (2022)
chr18	3300380	3328468	9	This_study; Doan et al (2012); Dupuis et al (2013); Ghosh et al (2014); Wang et al (2014); Ghosh et al (2016); Solé et al (2018); Wang et al (2022); Laseca et al (2022)
chr18	3328468	3332666	10	This_study; Doan et al (2012); Dupuis et al (2013); Ghosh et al (2014); Wang et al (2014); Ghosh et al (2016); Schurink et al (2018); Solé et al (2018); Wang et al (2022); Laseca et al (2022)
chr18	3332666	3350101	9	This_study; Doan et al (2012); Dupuis et al (2013); Ghosh et al (2014); Wang et al (2014); Ghosh et al (2016); Schurink et al (2018); Solé et al (2018); Laseca et al (2022)
chr18	3350101	3350421	8	This_study; Dupuis et al (2013); Ghosh et al (2014); Wang et al (2014); Ghosh et al (2016); Schurink et al (2018); Solé et al (2018); Laseca et al (2022)
chr18	3350421	3350585	7	This_study; Dupuis et al (2013); Ghosh et al (2014); Ghosh et al (2016); Schurink et al (2018); Solé et al (2018); Laseca et al (2022)
chr18	3350585	3353231	5	This_study; Dupuis et al (2013); Schurink et al (2018); Solé et al (2018); Laseca et al (2022)
chr18	3353231	3397989	4	This_study; Dupuis et al (2013); Solé et al (2018); Laseca et al (2022)
chr18	3397989	3411894	5	This_study; Dupuis et al (2013); Ghosh et al (2016); Solé et al (2018); Laseca et al (2022)
chr18	3411894	3415631	6	This_study; Dupuis et al (2013); Ghosh et al (2016); Schurink et al (2018); Solé et al (2018); Laseca et al (2022)
chr18	3415631	3419846	7	This_study; Dupuis et al (2013); Wang et al (2014); Ghosh et al (2016); Schurink et al (2018); Solé et al (2018); Laseca et al (2022)
chr18	3419846	3422975	6	This_study; Dupuis et al (2013); Wang et al (2014); Ghosh et al (2016); Solé et al (2018); Laseca et al (2022)
chr18	3422975	3432787	5	This_study; Dupuis et al (2013); Wang et al (2014); Ghosh et al (2016); Solé et al (2018)
chr18	4984071	4987458	2	This_study; Wang et al (2022)
chr18	4987458	4996419	3	This_study; Wang et al (2022); Laseca et al (2022)
chr18	6846255	7032607	1	Only_this_Study
chr18	7032607	7112877	2	This_study; Schurink et al (2018)
chr18	7112877	7304777	1	Only_this_Study
chr18	7304777	7309511	2	This_study; Schurink et al (2018)
chr18	7309511	7339587	3	This_study; Doan et al (2012); Schurink et al (2018)
chr18	7339587	7424578	4	This_study; Doan et al (2012); Schurink et al (2018); Laseca et al (2022)
chr18	7424578	7447347	3	This_study; Doan et al (2012); Schurink et al (2018)
chr18	7447347	7506867	2	This_study; Doan et al (2012)
chr18	7506867	7509525	3	This_study; Doan et al (2012); Schurink et al (2018)
chr18	7509525	7673773	2	This_study; Doan et al (2012)
chr18	7969871	7986408	2	This_study; Doan et al (2012)
chr18	7986408	8040724	3	This_study; Doan et al (2012); Schurink et al (2018)
chr18	8040724	8087809	2	This_study; Doan et al (2012)
chr18	9567064	9601756	4	This_study; Wang et al (2014); Schurink et al (2018); Solé et al (2018)
chr18	9601756	9608605	5	This_study; Ghosh et al (2014); Wang et al (2014); Schurink et al (2018); Solé et al (2018)
chr18	9608605	9620412	6	This_study; Dupuis et al (2013); Ghosh et al (2014); Wang et al (2014); Schurink et al (2018); Solé et al (2018)
chr18	9620412	9673134	5	This_study; Dupuis et al (2013); Wang et al (2014); Schurink et al (2018); Solé et al (2018)
chr18	9673134	9676600	4	This_study; Dupuis et al (2013); Schurink et al (2018); Solé et al (2018)
chr18	9676600	9678214	5	This_study; Dupuis et al (2013); Wang et al (2014); Schurink et al (2018); Solé et al (2018)
chr18	9678214	9711681	6	This_study; Dupuis et al (2013); Wang et al (2014); Schurink et al (2018); Solé et al (2018); Laseca et al (2022)
chr18	9711681	9717320	5	This_study; Dupuis et al (2013); Wang et al (2014); Solé et al (2018); Laseca et al (2022)
chr18	9717320	9790268	4	This_study; Dupuis et al (2013); Solé et al (2018); Laseca et al (2022)
chr18	9790268	9810377	5	This_study; Dupuis et al (2013); Schurink et al (2018); Solé et al (2018); Laseca et al (2022)
chr18	9810377	9834688	4	This_study; Schurink et al (2018); Solé et al (2018); Laseca et al (2022)
chr18	9834688	9845318	5	This_study; Doan et al (2012); Schurink et al (2018); Solé et al (2018); Laseca et al (2022)
chr18	9845318	9871163	4	This_study; Doan et al (2012); Schurink et al (2018); Solé et al (2018)
chr18	9871163	9956226	3	This_study; Doan et al (2012); Solé et al (2018)
chr18	11782793	11896181	3	This_study; Solé et al (2018); Laseca et al (2022)
chr18	11896181	11926773	4	This_study; Schurink et al (2018); Solé et al (2018); Laseca et al (2022)
chr18	11926773	11950576	3	This_study; Solé et al (2018); Laseca et al (2022)
chr18	11950576	11990152	4	This_study; Schurink et al (2018); Solé et al (2018); Laseca et al (2022)
chr18	11990152	12097029	3	This_study; Solé et al (2018); Laseca et al (2022)
chr18	12097029	12205327	2	This_study; Laseca et al (2022)
chr18	19570824	19599882	2	This_study; Kader et al (2016)
chr18	19599882	19611008	1	Only_this_Study
chr18	25258335	25281828	1	Only_this_Study
chr18	25281828	25310498	2	This_study; Schurink et al (2018)
chr18	25310498	25378173	1	Only_this_Study
chr18	25378173	25417534	2	This_study; Schurink et al (2018)
chr18	25417534	25422534	1	Only_this_Study
chr18	25422534	25534223	2	This_study; Laseca et al (2022)
chr18	25534223	25576795	3	This_study; Dupuis et al (2013); Laseca et al (2022)
chr18	25576795	25595772	2	This_study; Dupuis et al (2013)
chr18	25595772	25796775	1	Only_this_Study
chr18	25796775	25803363	2	This_study; Schurink et al (2018)
chr18	25803363	25806480	3	This_study; Dupuis et al (2013); Schurink et al (2018)
chr18	25806480	25821556	2	This_study; Schurink et al (2018)
chr18	25821556	25858550	1	Only_this_Study
chr18	28309958	28366863	1	Only_this_Study
chr18	28366863	28408879	2	This_study; Schurink et al (2018)
chr18	28408879	28502900	1	Only_this_Study
chr18	30688735	30731379	2	This_study; Schurink et al (2018)
chr18	30731379	30748097	1	Only_this_Study
chr18	30748097	30831591	2	This_study; Schurink et al (2018)
chr18	41014312	41133365	1	Only_this_Study
chr18	45825023	45892900	1	Only_this_Study
chr18	47369117	47395050	1	Only_this_Study
chr18	47395050	47413781	2	This_study; Schurink et al (2018)
chr18	47413781	47662614	1	Only_this_Study
chr18	47662614	47663262	2	This_study; Doan et al (2012)
chr18	47663262	47806694	1	Only_this_Study
chr18	51078308	51113066	2	This_study; Dupuis et al (2013)
chr18	51113066	51465789	1	Only_this_Study
chr18	56567378	56748072	2	This_study; Wang et al (2022)
chr18	56748072	56748351	3	This_study; Doan et al (2012); Wang et al (2022)
chr18	56748351	56843481	2	This_study; Wang et al (2022)
chr18	56843481	56870310	3	This_study; Kader et al (2016); Wang et al (2022)
chr18	56870310	56870973	4	This_study; Doan et al (2012); Kader et al (2016); Wang et al (2022)
chr18	56870973	56889525	3	This_study; Kader et al (2016); Wang et al (2022)
chr18	56889525	57202932	1	Only_this_Study
chr18	57202932	57239115	2	This_study; Schurink et al (2018)
chr18	57239115	57434860	1	Only_this_Study
chr18	57703985	57860663	1	Only_this_Study
chr18	58684372	58763434	1	Only_this_Study
chr18	59184778	59233635	1	Only_this_Study
chr18	61645194	61654932	3	This_study; Schurink et al (2018); Wang et al (2022)
chr18	61654932	61657510	4	This_study; Schurink et al (2018); Solé et al (2018); Wang et al (2022)
chr18	61657510	61691754	3	This_study; Solé et al (2018); Wang et al (2022)
chr18	62314566	62437379	2	This_study; Wang et al (2022)
chr18	62995670	63023907	2	This_study; Laseca et al (2022)
chr18	63148123	63226502	1	Only_this_Study
chr18	69383920	69478634	2	This_study; Schurink et al (2018)
chr18	73243518	73253838	2	This_study; Schurink et al (2018)
chr18	73253838	73270063	1	Only_this_Study
chr18	75780975	75809957	3	This_study; Dupuis et al (2013); Solé et al (2018)
chr18	75809957	75810682	4	This_study; Dupuis et al (2013); Solé et al (2018); Wang et al (2022)
chr18	75810682	75821706	5	This_study; Dupuis et al (2013); Schurink et al (2018); Solé et al (2018); Wang et al (2022)
chr18	75821706	75832395	4	This_study; Dupuis et al (2013); Solé et al (2018); Wang et al (2022)
chr18	75832395	75834025	5	This_study; Dupuis et al (2013); Ghosh et al (2016); Solé et al (2018); Wang et al (2022)
chr18	75834025	75864062	4	This_study; Dupuis et al (2013); Ghosh et al (2016); Wang et al (2022)
chr18	75864062	75874774	3	This_study; Dupuis et al (2013); Ghosh et al (2016)
chr18	75874774	75879559	4	This_study; Dupuis et al (2013); Ghosh et al (2016); Schurink et al (2018)
chr18	76680636	76711825	1	Only_this_Study
chr18	76711825	76742661	2	This_study; Schurink et al (2018)
chr18	76742661	77130425	1	Only_this_Study
chr19	1054298	1116053	2	This_study; Solé et al (2018)
chr19	1116053	1273038	3	This_study; Dupuis et al (2013); Solé et al (2018)
chr19	1273038	1274351	4	This_study; Dupuis et al (2013); Ghosh et al (2014); Solé et al (2018)
chr19	1274351	1396027	5	This_study; Dupuis et al (2013); Ghosh et al (2014); Schurink et al (2018); Solé et al (2018)
chr19	1517555	1559628	2	This_study; Dupuis et al (2013)
chr19	1559628	1559727	3	This_study; Dupuis et al (2013); Schurink et al (2018)
chr19	3117478	3197480	1	Only_this_Study
chr19	4081040	4093333	2	This_study; Doan et al (2012)
chr19	4093333	4114838	3	This_study; Doan et al (2012); Schurink et al (2018)
chr19	4114838	4154420	2	This_study; Doan et al (2012)
chr19	4154420	4204373	3	This_study; Doan et al (2012); Schurink et al (2018)
chr19	4204373	4270013	2	This_study; Doan et al (2012)
chr19	5296598	5348820	4	This_study; Doan et al (2012); Schurink et al (2018); Solé et al (2018)
chr19	5348820	5391175	3	This_study; Doan et al (2012); Solé et al (2018)
chr19	5391175	5423722	4	This_study; Doan et al (2012); Schurink et al (2018); Solé et al (2018)
chr19	5423722	5441759	3	This_study; Doan et al (2012); Solé et al (2018)
chr19	5441759	5504485	2	This_study; Doan et al (2012)
chr19	5504485	5504836	3	This_study; Doan et al (2012); Schurink et al (2018)
chr19	25809071	26099936	1	Only_this_Study
chr19	26446036	26446725	2	This_study; Laseca et al (2022)
chr19	26446725	26529403	1	Only_this_Study
chr19	45359054	45675786	1	Only_this_Study
chr19	50053601	50225436	1	Only_this_Study
chr19	51305398	51445828	1	Only_this_Study
chr19	51445828	51467113	2	This_study; Schurink et al (2018)
chr19	51467113	51504163	1	Only_this_Study
chr19	51548754	51569779	3	This_study; Kader et al (2016); Schurink et al (2018)
chr19	54392577	54453691	1	Only_this_Study
chr19	57205127	57246733	1	Only_this_Study
chr19	57454390	57509556	1	Only_this_Study
chr19	59626977	59649640	2	This_study; Schurink et al (2018)
chr19	59649640	59688067	1	Only_this_Study
chr2	3100519	3277150	1	Only_this_Study
chr2	3277150	3431122	2	This_study; Solé et al (2018)
chr2	3729234	3818290	1	Only_this_Study
chr2	15112913	15119508	4	This_study; Dupuis et al (2013); Ghosh et al (2014); Solé et al (2018)
chr2	15119508	15167748	5	This_study; Dupuis et al (2013); Ghosh et al (2014); Solé et al (2018); Laseca et al (2022)
chr2	15167748	15284362	6	This_study; Doan et al (2012); Dupuis et al (2013); Ghosh et al (2014); Solé et al (2018); Laseca et al (2022)
chr2	18974231	19026989	1	Only_this_Study
chr2	19026989	19032658	2	This_study; Solé et al (2018)
chr2	22853555	22893772	3	This_study; Solé et al (2018); Wang et al (2022)
chr2	22893772	22897736	4	This_study; Schurink et al (2018); Solé et al (2018); Wang et al (2022)
chr2	22897736	22924791	3	This_study; Solé et al (2018); Wang et al (2022)
chr2	23990961	24105751	2	This_study; Solé et al (2018)
chr2	25746078	25774748	2	This_study; Solé et al (2018)
chr2	28253703	28416866	2	This_study; Solé et al (2018)
chr2	28416866	28481440	3	This_study; Schurink et al (2018); Solé et al (2018)
chr2	42252638	42362537	1	Only_this_Study
chr2	45741732	45769924	2	This_study; Solé et al (2018)
chr2	46545572	46721741	2	This_study; Solé et al (2018)
chr2	47311816	47320158	5	This_study; Dupuis et al (2013); Wang et al (2014); Schurink et al (2018); Solé et al (2018)
chr2	47320158	47330393	4	This_study; Wang et al (2014); Schurink et al (2018); Solé et al (2018)
chr2	47330393	47330752	5	This_study; Doan et al (2012); Wang et al (2014); Schurink et al (2018); Solé et al (2018)
chr2	47330752	47331044	4	This_study; Wang et al (2014); Schurink et al (2018); Solé et al (2018)
chr2	47331044	47331743	3	This_study; Wang et al (2014); Solé et al (2018)
chr2	47331743	47463397	2	This_study; Solé et al (2018)
chr2	47463397	47478079	3	This_study; Schurink et al (2018); Solé et al (2018)
chr2	47478079	47567912	2	This_study; Solé et al (2018)
chr2	47567912	47610095	3	This_study; Solé et al (2018); Laseca et al (2022)
chr2	47610095	47679131	2	This_study; Solé et al (2018)
chr2	47679131	47776606	3	This_study; Schurink et al (2018); Solé et al (2018)
chr2	47776606	47968292	2	This_study; Solé et al (2018)
chr2	47968292	47972965	3	This_study; Schurink et al (2018); Solé et al (2018)
chr2	47972965	47979985	2	This_study; Solé et al (2018)
chr2	47979985	48013377	3	This_study; Schurink et al (2018); Solé et al (2018)
chr2	48013377	48104693	2	This_study; Solé et al (2018)
chr2	51979023	51991451	1	Only_this_Study
chr2	51991451	51995177	2	This_study; Schurink et al (2018)
chr2	51995177	52038633	1	Only_this_Study
chr2	52038633	52119993	2	This_study; Solé et al (2018)
chr2	52119993	52435630	1	Only_this_Study
chr2	52435630	52443881	2	This_study; Wang et al (2014)
chr2	52443881	52492577	1	Only_this_Study
chr2	52492577	52544780	2	This_study; Solé et al (2018)
chr2	52544780	52707878	1	Only_this_Study
chr2	52707878	52744962	2	This_study; Schurink et al (2018)
chr2	52744962	52925013	1	Only_this_Study
chr2	52925013	52930646	2	This_study; Schurink et al (2018)
chr2	52930646	53411007	1	Only_this_Study
chr2	53411007	53435729	2	This_study; Schurink et al (2018)
chr2	53435729	53813342	1	Only_this_Study
chr2	53813342	53882731	2	This_study; Laseca et al (2022)
chr2	53882731	53967171	1	Only_this_Study
chr2	53967171	53977095	2	This_study; Schurink et al (2018)
chr2	53977095	54123829	1	Only_this_Study
chr2	54123829	54161100	2	This_study; Schurink et al (2018)
chr2	54161100	54304983	1	Only_this_Study
chr2	54304983	54511361	2	This_study; Doan et al (2012)
chr2	54511361	54739101	1	Only_this_Study
chr2	54739101	54761106	2	This_study; Schurink et al (2018)
chr2	54761106	54795464	1	Only_this_Study
chr2	57424190	57444117	1	Only_this_Study
chr2	61115011	61191291	1	Only_this_Study
chr2	61191291	61192089	2	This_study; Schurink et al (2018)
chr2	64056003	64063932	2	This_study; Wang et al (2022)
chr2	64063932	64131845	1	Only_this_Study
chr2	68147054	68166145	3	This_study; Solé et al (2018); Wang et al (2022)
chr2	68166145	68275226	4	This_study; Schurink et al (2018); Solé et al (2018); Wang et al (2022)
chr2	68275226	68276174	3	This_study; Solé et al (2018); Wang et al (2022)
chr2	68276174	68296135	2	This_study; Solé et al (2018)
chr2	68296135	68319420	3	This_study; Solé et al (2018); Laseca et al (2022)
chr2	68319420	68349655	2	This_study; Solé et al (2018)
chr2	70249990	70338746	2	This_study; Laseca et al (2022)
chr2	71776762	71802177	2	This_study; Dupuis et al (2013)
chr2	72731994	72821053	3	This_study; Ghosh et al (2014); Wang et al (2022)
chr2	72821053	72850110	2	This_study; Ghosh et al (2014)
chr2	72850110	72889402	3	This_study; Ghosh et al (2014); Schurink et al (2018)
chr2	72889402	72920381	2	This_study; Ghosh et al (2014)
chr2	72920381	72963609	1	Only_this_Study
chr2	72963609	73016799	2	This_study; Schurink et al (2018)
chr2	73016799	73030969	1	Only_this_Study
chr2	73030969	73088779	2	This_study; Schurink et al (2018)
chr2	74155151	74193198	1	Only_this_Study
chr2	74193198	74201184	2	This_study; Schurink et al (2018)
chr2	74201184	74210217	3	This_study; Schurink et al (2018); Laseca et al (2022)
chr2	74210217	74222387	2	This_study; Schurink et al (2018)
chr2	74222387	74236636	1	Only_this_Study
chr2	74236636	74267779	2	This_study; Schurink et al (2018)
chr2	74267779	74286108	1	Only_this_Study
chr2	74286108	74309914	2	This_study; Solé et al (2018)
chr2	74309914	74382313	1	Only_this_Study
chr2	74382313	74420255	2	This_study; Schurink et al (2018)
chr2	78332144	78416681	1	Only_this_Study
chr2	78416681	78454362	2	This_study; Schurink et al (2018)
chr2	78454362	78496611	1	Only_this_Study
chr2	79339689	79502514	1	Only_this_Study
chr2	82161884	82248795	1	Only_this_Study
chr2	82248795	82248881	2	This_study; Laseca et al (2022)
chr2	82248881	82269126	3	This_study; Schurink et al (2018); Laseca et al (2022)
chr2	82269126	82272370	2	This_study; Schurink et al (2018)
chr2	82272370	82444078	1	Only_this_Study
chr2	82444078	82476318	2	This_study; Schurink et al (2018)
chr2	82476318	82494756	1	Only_this_Study
chr2	82494756	82530107	2	This_study; Schurink et al (2018)
chr2	82530107	82565781	3	This_study; Schurink et al (2018); Solé et al (2018)
chr2	95875423	95876705	2	This_study; Solé et al (2018)
chr2	95876705	95891288	3	This_study; Schurink et al (2018); Solé et al (2018)
chr2	95891288	95912606	2	This_study; Solé et al (2018)
chr2	95912606	95956410	3	This_study; Schurink et al (2018); Solé et al (2018)
chr2	95956410	96006287	2	This_study; Solé et al (2018)
chr2	96006287	96027306	3	This_study; Schurink et al (2018); Solé et al (2018)
chr2	96027306	96072453	2	This_study; Solé et al (2018)
chr2	96072453	96090659	3	This_study; Schurink et al (2018); Solé et al (2018)
chr2	96090659	96180543	2	This_study; Solé et al (2018)
chr2	96180543	96190911	3	This_study; Schurink et al (2018); Solé et al (2018)
chr2	96190911	96207194	2	This_study; Solé et al (2018)
chr2	96207194	96218792	3	This_study; Solé et al (2018); Laseca et al (2022)
chr2	96218792	96246659	2	This_study; Solé et al (2018)
chr2	96246659	96263858	3	This_study; Schurink et al (2018); Solé et al (2018)
chr2	96595269	96664019	4	This_study; Schurink et al (2018); Solé et al (2018); Wang et al (2022)
chr2	96664019	96675710	5	This_study; Dupuis et al (2013); Schurink et al (2018); Solé et al (2018); Wang et al (2022)
chr2	96675710	96696984	4	This_study; Dupuis et al (2013); Solé et al (2018); Wang et al (2022)
chr2	96696984	96702010	5	This_study; Dupuis et al (2013); Schurink et al (2018); Solé et al (2018); Wang et al (2022)
chr2	104214898	104228396	1	Only_this_Study
chr2	104228396	104254165	2	This_study; Laseca et al (2022)
chr2	104254165	104513844	1	Only_this_Study
chr2	104513844	104525755	2	This_study; Schurink et al (2018)
chr2	104863977	104882053	1	Only_this_Study
chr2	104882053	104892057	2	This_study; Laseca et al (2022)
chr2	104892057	104896333	1	Only_this_Study
chr2	104896333	104903995	2	This_study; Schurink et al (2018)
chr2	104903995	105061605	1	Only_this_Study
chr2	105061605	105090602	2	This_study; Schurink et al (2018)
chr2	105090602	105165501	1	Only_this_Study
chr2	105165501	105199469	2	This_study; Ghosh et al (2016)
chr2	105199469	105213612	1	Only_this_Study
chr2	105213612	105217274	2	This_study; Schurink et al (2018)
chr2	105217274	105238708	1	Only_this_Study
chr2	106023498	106054982	1	Only_this_Study
chr2	106054982	106059581	2	This_study; Solé et al (2018)
chr2	106059581	106062109	3	This_study; Schurink et al (2018); Solé et al (2018)
chr2	106062109	106063373	4	This_study; Dupuis et al (2013); Schurink et al (2018); Solé et al (2018)
chr2	106063373	106063834	3	This_study; Dupuis et al (2013); Solé et al (2018)
chr2	106063834	106064917	2	This_study; Dupuis et al (2013)
chr2	106874454	106917495	2	This_study; Wang et al (2022)
chr2	106917495	106951467	2	This_study; Dupuis et al (2013)
chr2	106951467	106967946	3	This_study; Dupuis et al (2013); Schurink et al (2018)
chr2	107009390	107039863	1	Only_this_Study
chr2	107595511	107607356	1	Only_this_Study
chr2	110411873	110466377	1	Only_this_Study
chr2	110466377	110487412	2	This_study; Schurink et al (2018)
chr2	110487412	110509155	3	This_study; Dupuis et al (2013); Schurink et al (2018)
chr2	110509155	110520237	2	This_study; Dupuis et al (2013)
chr2	110520237	110538172	3	This_study; Dupuis et al (2013); Schurink et al (2018)
chr2	110538172	110551367	2	This_study; Dupuis et al (2013)
chr2	110551367	110605658	1	Only_this_Study
chr2	110605658	110627584	2	This_study; Solé et al (2018)
chr2	110627584	110637957	3	This_study; Schurink et al (2018); Solé et al (2018)
chr2	110637957	110651943	2	This_study; Schurink et al (2018)
chr2	113403872	113459172	1	Only_this_Study
chr20	1344089	1518115	1	Only_this_Study
chr20	11836218	11900448	3	This_study; Kader et al (2016); Wang et al (2022)
chr20	16097363	16161814	1	Only_this_Study
chr20	23091241	23203239	1	Only_this_Study
chr20	24257326	24296409	8	This_study; Doan et al (2012); Dupuis et al (2013); Ghosh et al (2014); Wang et al (2014); Ghosh et al (2016); Schurink et al (2018); Solé et al (2018)
chr20	24296409	24297061	7	This_study; Doan et al (2012); Dupuis et al (2013); Ghosh et al (2014); Wang et al (2014); Ghosh et al (2016); Solé et al (2018)
chr20	24297061	24298890	6	This_study; Doan et al (2012); Dupuis et al (2013); Ghosh et al (2014); Ghosh et al (2016); Solé et al (2018)
chr20	24298890	24305204	7	This_study; Doan et al (2012); Dupuis et al (2013); Ghosh et al (2014); Wang et al (2014); Ghosh et al (2016); Solé et al (2018)
chr20	24305204	24327663	6	This_study; Doan et al (2012); Dupuis et al (2013); Ghosh et al (2014); Ghosh et al (2016); Solé et al (2018)
chr20	24327663	24389411	7	This_study; Doan et al (2012); Dupuis et al (2013); Ghosh et al (2014); Ghosh et al (2016); Schurink et al (2018); Solé et al (2018)
chr20	24389411	24403862	8	This_study; Doan et al (2012); Dupuis et al (2013); Ghosh et al (2014); Wang et al (2014); Ghosh et al (2016); Schurink et al (2018); Solé et al (2018)
chr20	24403862	24478743	7	This_study; Doan et al (2012); Dupuis et al (2013); Ghosh et al (2014); Ghosh et al (2016); Schurink et al (2018); Solé et al (2018)
chr20	24478743	24485375	8	This_study; Doan et al (2012); Dupuis et al (2013); Ghosh et al (2014); Wang et al (2014); Ghosh et al (2016); Schurink et al (2018); Solé et al (2018)
chr20	26303271	26324925	3	This_study; Doan et al (2012); Ghosh et al (2014)
chr20	26324925	26361468	2	This_study; Doan et al (2012)
chr20	26361468	26371568	3	This_study; Doan et al (2012); Solé et al (2018)
chr20	26371568	26387372	4	This_study; Doan et al (2012); Dupuis et al (2013); Solé et al (2018)
chr20	26387372	26392472	6	This_study; Doan et al (2012); Dupuis et al (2013); Ghosh et al (2014); Ghosh et al (2016); Solé et al (2018)
chr20	26392472	26401892	7	This_study; Doan et al (2012); Dupuis et al (2013); Ghosh et al (2014); Ghosh et al (2016); Schurink et al (2018); Solé et al (2018)
chr20	26401892	26489387	8	This_study; Doan et al (2012); Dupuis et al (2013); Ghosh et al (2014); Wang et al (2014); Ghosh et al (2016); Schurink et al (2018); Solé et al (2018)
chr20	26489387	26514569	7	This_study; Dupuis et al (2013); Ghosh et al (2014); Wang et al (2014); Ghosh et al (2016); Schurink et al (2018); Solé et al (2018)
chr20	26514569	26523375	5	This_study; Dupuis et al (2013); Wang et al (2014); Schurink et al (2018); Solé et al (2018)
chr20	26523375	26531248	4	This_study; Dupuis et al (2013); Schurink et al (2018); Solé et al (2018)
chr20	26531248	26564881	3	This_study; Dupuis et al (2013); Solé et al (2018)
chr20	26798703	26802149	2	This_study; Solé et al (2018)
chr20	26802149	26802675	3	This_study; Doan et al (2012); Solé et al (2018)
chr20	26802675	26827939	2	This_study; Solé et al (2018)
chr20	26827939	26912427	1	Only_this_Study
chr20	28355086	28368770	6	This_study; Dupuis et al (2013); Ghosh et al (2014); Ghosh et al (2016); Solé et al (2018); Wang et al (2022)
chr20	28368770	28369598	7	This_study; Dupuis et al (2013); Ghosh et al (2014); Kader et al (2016); Ghosh et al (2016); Solé et al (2018); Wang et al (2022)
chr20	28369598	28399224	8	This_study; Doan et al (2012); Dupuis et al (2013); Ghosh et al (2014); Kader et al (2016); Ghosh et al (2016); Solé et al (2018); Wang et al (2022)
chr20	28399224	28438397	9	This_study; Doan et al (2012); Dupuis et al (2013); Ghosh et al (2014); Wang et al (2014); Kader et al (2016); Ghosh et al (2016); Solé et al (2018); Wang et al (2022)
chr20	28438397	28538786	8	This_study; Doan et al (2012); Dupuis et al (2013); Ghosh et al (2014); Kader et al (2016); Ghosh et al (2016); Solé et al (2018); Wang et al (2022)
chr20	28659968	28660168	3	This_study; Dupuis et al (2013); Wang et al (2014)
chr20	28660168	28684567	2	This_study; Dupuis et al (2013)
chr20	28684567	28693346	3	This_study; Dupuis et al (2013); Schurink et al (2018)
chr20	28693346	28731640	2	This_study; Dupuis et al (2013)
chr20	28731640	28731700	1	Only_this_Study
chr20	28731700	28810250	2	This_study; Solé et al (2018)
chr20	28810250	28810623	3	This_study; Doan et al (2012); Solé et al (2018)
chr20	28810623	28833362	2	This_study; Solé et al (2018)
chr20	28833362	28980121	3	This_study; Solé et al (2018); Laseca et al (2022)
chr20	28980121	28983168	4	This_study; Wang et al (2014); Solé et al (2018); Laseca et al (2022)
chr20	28983168	28983942	5	This_study; Wang et al (2014); Schurink et al (2018); Solé et al (2018); Laseca et al (2022)
chr20	28983942	28993848	4	This_study; Wang et al (2014); Solé et al (2018); Laseca et al (2022)
chr20	28993848	28998815	5	This_study; Doan et al (2012); Wang et al (2014); Solé et al (2018); Laseca et al (2022)
chr20	28998815	29063692	6	This_study; Doan et al (2012); Wang et al (2014); Schurink et al (2018); Solé et al (2018); Laseca et al (2022)
chr20	29063692	29085201	5	This_study; Doan et al (2012); Wang et al (2014); Solé et al (2018); Laseca et al (2022)
chr20	29085201	29094366	4	This_study; Doan et al (2012); Solé et al (2018); Laseca et al (2022)
chr20	29094366	29112152	5	This_study; Doan et al (2012); Schurink et al (2018); Solé et al (2018); Laseca et al (2022)
chr20	29112152	29116874	4	This_study; Doan et al (2012); Schurink et al (2018); Solé et al (2018)
chr20	29307977	29316893	5	This_study; Doan et al (2012); Schurink et al (2018); Solé et al (2018); Laseca et al (2022)
chr20	29316893	29348274	7	This_study; Doan et al (2012); Ghosh et al (2014); Ghosh et al (2016); Schurink et al (2018); Solé et al (2018); Laseca et al (2022)
chr20	29348274	29393758	6	This_study; Doan et al (2012); Ghosh et al (2014); Ghosh et al (2016); Solé et al (2018); Laseca et al (2022)
chr20	30016829	30043263	3	This_study; Solé et al (2018); Laseca et al (2022)
chr20	30043263	30070454	4	This_study; Schurink et al (2018); Solé et al (2018); Laseca et al (2022)
chr20	30070454	30074113	3	This_study; Solé et al (2018); Laseca et al (2022)
chr20	30288114	30298452	4	This_study; Solé et al (2018); Wang et al (2022); Laseca et al (2022)
chr20	30298452	30299881	5	This_study; Schurink et al (2018); Solé et al (2018); Wang et al (2022); Laseca et al (2022)
chr20	30299881	30301866	4	This_study; Schurink et al (2018); Solé et al (2018); Wang et al (2022)
chr20	30301866	30327187	3	This_study; Solé et al (2018); Wang et al (2022)
chr20	30327187	30354839	4	This_study; Schurink et al (2018); Solé et al (2018); Wang et al (2022)
chr20	30354839	30354930	3	This_study; Solé et al (2018); Wang et al (2022)
chr20	30354930	30361054	2	This_study; Solé et al (2018)
chr20	30361054	30369141	3	This_study; Schurink et al (2018); Solé et al (2018)
chr20	30369141	30407753	2	This_study; Solé et al (2018)
chr20	30407753	30410693	3	This_study; Schurink et al (2018); Solé et al (2018)
chr20	30410693	30422335	2	This_study; Solé et al (2018)
chr20	30422335	30423967	3	This_study; Schurink et al (2018); Solé et al (2018)
chr20	30423967	30431906	2	This_study; Solé et al (2018)
chr20	30431906	30457484	3	This_study; Doan et al (2012); Solé et al (2018)
chr20	30725762	30727875	3	This_study; Doan et al (2012); Solé et al (2018)
chr20	30727875	30743179	4	This_study; Doan et al (2012); Wang et al (2014); Solé et al (2018)
chr20	30743179	30775429	5	This_study; Doan et al (2012); Wang et al (2014); Schurink et al (2018); Solé et al (2018)
chr20	30775429	30805822	4	This_study; Doan et al (2012); Wang et al (2014); Solé et al (2018)
chr20	30805822	30810869	3	This_study; Doan et al (2012); Solé et al (2018)
chr20	30810869	30835431	4	This_study; Doan et al (2012); Schurink et al (2018); Solé et al (2018)
chr20	30835431	30869441	5	This_study; Doan et al (2012); Wang et al (2014); Schurink et al (2018); Solé et al (2018)
chr20	30869441	30965815	6	This_study; Doan et al (2012); Ghosh et al (2014); Wang et al (2014); Schurink et al (2018); Solé et al (2018)
chr20	30965815	30972460	5	This_study; Doan et al (2012); Wang et al (2014); Schurink et al (2018); Solé et al (2018)
chr20	30972460	31009559	4	This_study; Doan et al (2012); Wang et al (2014); Solé et al (2018)
chr20	31009559	31022566	5	This_study; Doan et al (2012); Wang et al (2014); Schurink et al (2018); Solé et al (2018)
chr20	31022566	31026025	4	This_study; Doan et al (2012); Wang et al (2014); Solé et al (2018)
chr20	31026025	31033182	5	This_study; Doan et al (2012); Wang et al (2014); Schurink et al (2018); Solé et al (2018)
chr20	32127612	32127869	6	This_study; Dupuis et al (2013); Ghosh et al (2014); Ghosh et al (2016); Schurink et al (2018); Solé et al (2018)
chr20	32127869	32163795	7	This_study; Dupuis et al (2013); Ghosh et al (2014); Kader et al (2016); Ghosh et al (2016); Schurink et al (2018); Solé et al (2018)
chr20	32163795	32182161	8	This_study; Dupuis et al (2013); Ghosh et al (2014); Wang et al (2014); Kader et al (2016); Ghosh et al (2016); Schurink et al (2018); Solé et al (2018)
chr20	32182161	32247548	7	This_study; Dupuis et al (2013); Ghosh et al (2014); Kader et al (2016); Ghosh et al (2016); Schurink et al (2018); Solé et al (2018)
chr20	32247548	32366639	8	This_study; Dupuis et al (2013); Ghosh et al (2014); Kader et al (2016); Ghosh et al (2016); Schurink et al (2018); Solé et al (2018); Wang et al (2022)
chr20	32491252	32491780	4	This_study; Schurink et al (2018); Solé et al (2018); Wang et al (2022)
chr20	32491780	32566747	5	This_study; Ghosh et al (2014); Schurink et al (2018); Solé et al (2018); Wang et al (2022)
chr20	32710979	32760712	3	This_study; Wang et al (2014); Solé et al (2018)
chr20	32760712	32762609	4	This_study; Wang et al (2014); Schurink et al (2018); Solé et al (2018)
chr20	32762609	32789817	3	This_study; Wang et al (2014); Solé et al (2018)
chr20	32789817	32789906	4	This_study; Wang et al (2014); Ghosh et al (2016); Solé et al (2018)
chr20	32789906	32803881	5	This_study; Doan et al (2012); Wang et al (2014); Ghosh et al (2016); Solé et al (2018)
chr20	32803881	32816865	6	This_study; Doan et al (2012); Wang et al (2014); Ghosh et al (2016); Solé et al (2018); Laseca et al (2022)
chr20	32816865	32819372	7	This_study; Doan et al (2012); Ghosh et al (2014); Wang et al (2014); Ghosh et al (2016); Solé et al (2018); Laseca et al (2022)
chr20	32819372	32822503	6	This_study; Doan et al (2012); Ghosh et al (2014); Wang et al (2014); Ghosh et al (2016); Solé et al (2018)
chr20	32822503	32849029	7	This_study; Doan et al (2012); Ghosh et al (2014); Wang et al (2014); Ghosh et al (2016); Solé et al (2018); Laseca et al (2022)
chr20	32849029	32934702	6	This_study; Doan et al (2012); Ghosh et al (2014); Wang et al (2014); Ghosh et al (2016); Solé et al (2018)
chr20	32934702	32936584	7	This_study; Doan et al (2012); Ghosh et al (2014); Wang et al (2014); Ghosh et al (2016); Schurink et al (2018); Solé et al (2018)
chr20	32936584	33053832	8	This_study; Doan et al (2012); Ghosh et al (2014); Wang et al (2014); Ghosh et al (2016); Schurink et al (2018); Solé et al (2018); Laseca et al (2022)
chr20	33053832	33097180	7	This_study; Doan et al (2012); Wang et al (2014); Ghosh et al (2016); Schurink et al (2018); Solé et al (2018); Laseca et al (2022)
chr20	33097180	33113375	8	This_study; Doan et al (2012); Ghosh et al (2014); Wang et al (2014); Ghosh et al (2016); Schurink et al (2018); Solé et al (2018); Laseca et al (2022)
chr20	33113375	33118916	7	This_study; Doan et al (2012); Ghosh et al (2014); Ghosh et al (2016); Schurink et al (2018); Solé et al (2018); Laseca et al (2022)
chr20	33118916	33119481	6	This_study; Doan et al (2012); Ghosh et al (2016); Schurink et al (2018); Solé et al (2018); Laseca et al (2022)
chr20	33119481	33123365	5	This_study; Doan et al (2012); Schurink et al (2018); Solé et al (2018); Laseca et al (2022)
chr20	33123365	33134733	4	This_study; Schurink et al (2018); Solé et al (2018); Laseca et al (2022)
chr20	33134733	33177304	3	This_study; Solé et al (2018); Laseca et al (2022)
chr20	33177304	33177641	4	This_study; Doan et al (2012); Solé et al (2018); Laseca et al (2022)
chr20	33177641	33200544	3	This_study; Solé et al (2018); Laseca et al (2022)
chr20	33200544	33214611	4	This_study; Schurink et al (2018); Solé et al (2018); Laseca et al (2022)
chr20	33214611	33284036	3	This_study; Solé et al (2018); Laseca et al (2022)
chr20	33284036	33287488	4	This_study; Schurink et al (2018); Solé et al (2018); Laseca et al (2022)
chr20	39129040	39259364	1	Only_this_Study
chr20	49545712	49911106	1	Only_this_Study
chr20	51572802	51589975	1	Only_this_Study
chr20	51589975	51611662	2	This_study; Laseca et al (2022)
chr20	51611662	51628521	1	Only_this_Study
chr20	53097539	53295641	1	Only_this_Study
chr20	53295641	53297746	2	This_study; Schurink et al (2018)
chr20	53297746	53472763	1	Only_this_Study
chr20	55342664	55439366	1	Only_this_Study
chr20	55757663	55757789	2	This_study; Schurink et al (2018)
chr20	55757789	55936252	1	Only_this_Study
chr20	55936252	55944068	2	This_study; Schurink et al (2018)
chr20	55944068	56030114	1	Only_this_Study
chr20	56955616	57064079	1	Only_this_Study
chr20	57064079	57079436	2	This_study; Schurink et al (2018)
chr20	57079436	57084113	3	This_study; Schurink et al (2018); Solé et al (2018)
chr20	57084113	57093487	2	This_study; Schurink et al (2018)
chr20	57093487	57150044	1	Only_this_Study
chr20	57150044	57196447	2	This_study; Wang et al (2022)
chr20	57196447	57236201	1	Only_this_Study
chr20	57236201	57241329	2	This_study; Laseca et al (2022)
chr20	57241329	57427227	1	Only_this_Study
chr20	63789031	63958830	1	Only_this_Study
chr20	63958830	63967065	2	This_study; Schurink et al (2018)
chr20	63967065	63970015	1	Only_this_Study
chr20	63970015	63985962	2	This_study; Solé et al (2018)
chr20	63985962	64098638	1	Only_this_Study
chr20	64098638	64122940	2	This_study; Solé et al (2018)
chr20	64122940	64128817	3	This_study; Schurink et al (2018); Solé et al (2018)
chr20	64128817	64162283	2	This_study; Solé et al (2018)
chr20	64162283	64162481	3	This_study; Kader et al (2016); Solé et al (2018)
chr20	64162481	64165294	2	This_study; Solé et al (2018)
chr21	902957	940770	3	This_study; Doan et al (2012); Solé et al (2018)
chr21	940770	975774	4	This_study; Doan et al (2012); Schurink et al (2018); Solé et al (2018)
chr21	975774	976423	6	This_study; Doan et al (2012); Ghosh et al (2014); Ghosh et al (2016); Schurink et al (2018); Solé et al (2018)
chr21	976423	1008072	8	This_study; Doan et al (2012); Dupuis et al (2013); Ghosh et al (2014); Kader et al (2016); Ghosh et al (2016); Schurink et al (2018); Solé et al (2018)
chr21	1008072	1040660	7	This_study; Doan et al (2012); Ghosh et al (2014); Kader et al (2016); Ghosh et al (2016); Schurink et al (2018); Solé et al (2018)
chr21	1040660	1063450	6	This_study; Doan et al (2012); Ghosh et al (2014); Kader et al (2016); Ghosh et al (2016); Solé et al (2018)
chr21	1063450	1317193	6	This_study; Doan et al (2012); Ghosh et al (2014); Ghosh et al (2016); Schurink et al (2018); Solé et al (2018)
chr21	4079297	4188366	2	This_study; Solé et al (2018)
chr21	4188366	4197576	3	This_study; Schurink et al (2018); Solé et al (2018)
chr21	4197576	4212071	2	This_study; Solé et al (2018)
chr21	4212071	4271646	3	This_study; Schurink et al (2018); Solé et al (2018)
chr21	5269915	5401062	1	Only_this_Study
chr21	5401062	5421676	2	This_study; Schurink et al (2018)
chr21	5421676	5584080	1	Only_this_Study
chr21	8453609	8487022	2	This_study; Dupuis et al (2013)
chr21	8487022	8633679	1	Only_this_Study
chr21	8696749	8755172	2	This_study; Solé et al (2018)
chr21	11552204	11636787	1	Only_this_Study
chr21	11636787	11637083	2	This_study; Doan et al (2012)
chr21	11637083	12025716	1	Only_this_Study
chr21	12025716	12066886	2	This_study; Schurink et al (2018)
chr21	14276360	14364263	1	Only_this_Study
chr21	14364263	14388419	2	This_study; Kader et al (2016)
chr21	27432384	27653988	1	Only_this_Study
chr21	27653988	27669895	2	This_study; Schurink et al (2018)
chr21	27669895	27673548	1	Only_this_Study
chr21	31034588	31050205	1	Only_this_Study
chr21	35775717	35809631	2	This_study; Wang et al (2022)
chr21	44172683	44200383	2	This_study; Schurink et al (2018)
chr21	44200383	44269001	1	Only_this_Study
chr21	54346967	54659657	1	Only_this_Study
chr21	57586259	57649814	2	This_study; Solé et al (2018)
chr21	57649814	57650402	3	This_study; Doan et al (2012); Solé et al (2018)
chr21	57650402	57700444	2	This_study; Solé et al (2018)
chr22	23028488	23060538	2	This_study; Solé et al (2018)
chr22	23909436	23918349	6	This_study; Doan et al (2012); Dupuis et al (2013); Wang et al (2014); Schurink et al (2018); Solé et al (2018)
chr22	23918349	23967017	5	This_study; Doan et al (2012); Dupuis et al (2013); Wang et al (2014); Solé et al (2018)
chr22	23967017	24012107	4	This_study; Dupuis et al (2013); Wang et al (2014); Solé et al (2018)
chr22	24012107	24013707	3	This_study; Dupuis et al (2013); Solé et al (2018)
chr22	24013707	24032199	4	This_study; Dupuis et al (2013); Wang et al (2014); Solé et al (2018)
chr22	24032199	24033599	3	This_study; Dupuis et al (2013); Solé et al (2018)
chr22	24033599	24034489	4	This_study; Dupuis et al (2013); Wang et al (2014); Solé et al (2018)
chr22	24034489	24046387	3	This_study; Wang et al (2014); Solé et al (2018)
chr22	24046387	24070036	2	This_study; Solé et al (2018)
chr22	31062941	31112597	1	Only_this_Study
chr22	31446108	31501642	1	Only_this_Study
chr22	31501642	31517185	2	This_study; Schurink et al (2018)
chr22	31517185	31575057	1	Only_this_Study
chr22	31575057	31695950	2	This_study; Solé et al (2018)
chr22	31695950	31719509	3	This_study; Schurink et al (2018); Solé et al (2018)
chr22	31719509	31742284	2	This_study; Solé et al (2018)
chr22	31742284	31746476	3	This_study; Doan et al (2012); Solé et al (2018)
chr22	31746476	31783982	2	This_study; Solé et al (2018)
chr22	33870058	33888108	2	This_study; Solé et al (2018)
chr22	45748491	45759208	2	This_study; Solé et al (2018)
chr22	47953960	48395920	2	This_study; Solé et al (2018)
chr23	3989324	4063950	2	This_study; Doan et al (2012)
chr23	4063950	4164011	1	Only_this_Study
chr23	5705390	5772881	2	This_study; Solé et al (2018)
chr23	5772881	5781080	3	This_study; Schurink et al (2018); Solé et al (2018)
chr23	5781080	5797078	4	This_study; Wang et al (2014); Schurink et al (2018); Solé et al (2018)
chr23	5797078	5855795	3	This_study; Schurink et al (2018); Solé et al (2018)
chr23	5855795	5863691	4	This_study; Dupuis et al (2013); Schurink et al (2018); Solé et al (2018)
chr23	5863691	5919195	6	This_study; Dupuis et al (2013); Ghosh et al (2014); Ghosh et al (2016); Schurink et al (2018); Solé et al (2018)
chr23	5919195	6054126	7	This_study; Dupuis et al (2013); Ghosh et al (2014); Ghosh et al (2016); Schurink et al (2018); Solé et al (2018); Laseca et al (2022)
chr23	6054126	6056873	8	This_study; Doan et al (2012); Dupuis et al (2013); Ghosh et al (2014); Ghosh et al (2016); Schurink et al (2018); Solé et al (2018); Laseca et al (2022)
chr23	6056873	6058537	7	This_study; Doan et al (2012); Ghosh et al (2014); Ghosh et al (2016); Schurink et al (2018); Solé et al (2018); Laseca et al (2022)
chr23	6058537	6096652	8	This_study; Doan et al (2012); Ghosh et al (2014); Wang et al (2014); Ghosh et al (2016); Schurink et al (2018); Solé et al (2018); Laseca et al (2022)
chr23	6096652	6116295	7	This_study; Doan et al (2012); Ghosh et al (2014); Ghosh et al (2016); Schurink et al (2018); Solé et al (2018); Laseca et al (2022)
chr23	6116295	6116363	6	This_study; Ghosh et al (2014); Ghosh et al (2016); Schurink et al (2018); Solé et al (2018); Laseca et al (2022)
chr23	6116363	6142966	7	This_study; Doan et al (2012); Ghosh et al (2014); Ghosh et al (2016); Schurink et al (2018); Solé et al (2018); Laseca et al (2022)
chr23	6142966	6175429	6	This_study; Ghosh et al (2014); Ghosh et al (2016); Schurink et al (2018); Solé et al (2018); Laseca et al (2022)
chr23	6175429	6182440	5	This_study; Ghosh et al (2016); Schurink et al (2018); Solé et al (2018); Laseca et al (2022)
chr23	6182440	6182870	4	This_study; Schurink et al (2018); Solé et al (2018); Laseca et al (2022)
chr23	16678526	16695025	3	This_study; Schurink et al (2018); Wang et al (2022)
chr23	16695025	16799292	2	This_study; Wang et al (2022)
chr23	16799292	16935122	1	Only_this_Study
chr23	16935122	16945569	2	This_study; Solé et al (2018)
chr23	17021853	17100602	3	This_study; Dupuis et al (2013); Solé et al (2018)
chr23	31536976	31558987	3	This_study; Schurink et al (2018); Solé et al (2018)
chr23	31558987	31628999	2	This_study; Solé et al (2018)
chr23	34080664	34241884	1	Only_this_Study
chr23	34241884	34270470	2	This_study; Laseca et al (2022)
chr23	34270470	34846917	1	Only_this_Study
chr23	37851841	37906390	1	Only_this_Study
chr23	37906390	37914277	2	This_study; Schurink et al (2018)
chr23	44548402	45161460	1	Only_this_Study
chr23	45161460	45172621	2	This_study; Wang et al (2014)
chr23	45172621	45446530	1	Only_this_Study
chr23	45446530	45464014	2	This_study; Schurink et al (2018)
chr23	45464014	45593604	1	Only_this_Study
chr23	45593604	45632974	2	This_study; Ghosh et al (2016)
chr23	45632974	45912889	1	Only_this_Study
chr23	49170065	49179480	1	Only_this_Study
chr23	49179480	49179816	2	This_study; Doan et al (2012)
chr23	49179816	49351621	1	Only_this_Study
chr24	4488337	4500591	1	Only_this_Study
chr24	4544652	4638162	1	Only_this_Study
chr24	18926699	18942764	1	Only_this_Study
chr24	42255218	42282034	2	This_study; Solé et al (2018)
chr24	42282034	42486454	3	This_study; Solé et al (2018); Wang et al (2022)
chr25	3662197	3776609	2	This_study; Solé et al (2018)
chr25	3776609	3806234	3	This_study; Schurink et al (2018); Solé et al (2018)
chr25	3806234	3872302	2	This_study; Solé et al (2018)
chr25	3872302	3889400	3	This_study; Schurink et al (2018); Solé et al (2018)
chr25	3889400	3928788	4	This_study; Schurink et al (2018); Solé et al (2018); Laseca et al (2022)
chr25	3928788	3968959	5	This_study; Wang et al (2014); Schurink et al (2018); Solé et al (2018); Laseca et al (2022)
chr25	3968959	3977884	4	This_study; Schurink et al (2018); Solé et al (2018); Laseca et al (2022)
chr25	3977884	3987596	3	This_study; Solé et al (2018); Laseca et al (2022)
chr25	3987596	4001610	4	This_study; Doan et al (2012); Solé et al (2018); Laseca et al (2022)
chr25	6486465	6777380	1	Only_this_Study
chr25	8669000	8669518	3	This_study; Schurink et al (2018); Laseca et al (2022)
chr25	8669518	8702062	2	This_study; Laseca et al (2022)
chr25	8702062	8795925	3	This_study; Schurink et al (2018); Laseca et al (2022)
chr25	8795925	8947270	2	This_study; Laseca et al (2022)
chr25	8947270	8953188	3	This_study; Schurink et al (2018); Laseca et al (2022)
chr25	8953188	8957914	4	This_study; Schurink et al (2018); Solé et al (2018); Laseca et al (2022)
chr25	8957914	9026865	3	This_study; Solé et al (2018); Laseca et al (2022)
chr25	9026865	9049138	4	This_study; Schurink et al (2018); Solé et al (2018); Laseca et al (2022)
chr25	10144556	10181506	1	Only_this_Study
chr25	18141741	18298767	3	This_study; Solé et al (2018); Laseca et al (2022)
chr25	23638873	23745276	1	Only_this_Study
chr25	23745276	23765043	2	This_study; Solé et al (2018)
chr25	24647368	24831410	1	Only_this_Study
chr25	24831410	24850367	2	This_study; Schurink et al (2018)
chr25	24850367	24961423	1	Only_this_Study
chr25	26318531	26361000	5	This_study; Doan et al (2012); Dupuis et al (2013); Ghosh et al (2016); Solé et al (2018)
chr25	26361000	26393590	6	This_study; Doan et al (2012); Dupuis et al (2013); Ghosh et al (2016); Solé et al (2018); Wang et al (2022)
chr25	26393590	26560358	7	This_study; Doan et al (2012); Dupuis et al (2013); Kader et al (2016); Ghosh et al (2016); Solé et al (2018); Wang et al (2022)
chr25	26560358	26773629	8	This_study; Doan et al (2012); Dupuis et al (2013); Kader et al (2016); Ghosh et al (2016); Schurink et al (2018); Solé et al (2018); Wang et al (2022)
chr25	26773629	26859487	9	This_study; Doan et al (2012); Dupuis et al (2013); Kader et al (2016); Ghosh et al (2016); Schurink et al (2018); Solé et al (2018); Wang et al (2022); Laseca et al (2022)
chr25	26859487	26867437	10	This_study; Doan et al (2012); Dupuis et al (2013); Wang et al (2014); Kader et al (2016); Ghosh et al (2016); Schurink et al (2018); Solé et al (2018); Wang et al (2022); Laseca et al (2022)
chr25	26867437	26873375	9	This_study; Doan et al (2012); Dupuis et al (2013); Kader et al (2016); Ghosh et al (2016); Schurink et al (2018); Solé et al (2018); Wang et al (2022); Laseca et al (2022)
chr25	26873375	26926053	8	This_study; Doan et al (2012); Dupuis et al (2013); Kader et al (2016); Ghosh et al (2016); Solé et al (2018); Wang et al (2022); Laseca et al (2022)
chr25	26926053	26942120	7	This_study; Doan et al (2012); Dupuis et al (2013); Kader et al (2016); Solé et al (2018); Wang et al (2022); Laseca et al (2022)
chr25	26942120	26980393	4	This_study; Doan et al (2012); Solé et al (2018); Laseca et al (2022)
chr25	26980393	26992329	3	This_study; Solé et al (2018); Laseca et al (2022)
chr25	26992329	27010162	2	This_study; Laseca et al (2022)
chr25	27294177	27348816	2	This_study; Laseca et al (2022)
chr25	35453821	35463660	3	This_study; Schurink et al (2018); Solé et al (2018)
chr25	35463660	35474511	4	This_study; Doan et al (2012); Schurink et al (2018); Solé et al (2018)
chr25	35474511	35480808	5	This_study; Doan et al (2012); Wang et al (2014); Schurink et al (2018); Solé et al (2018)
chr25	35480808	35517349	6	This_study; Doan et al (2012); Wang et al (2014); Ghosh et al (2016); Schurink et al (2018); Solé et al (2018)
chr25	37650282	37673569	2	This_study; Solé et al (2018)
chr25	37673569	37780451	3	This_study; Dupuis et al (2013); Solé et al (2018)
chr25	37780451	37978913	2	This_study; Solé et al (2018)
chr26	250337	266239	6	This_study; Dupuis et al (2013); Wang et al (2014); Schurink et al (2018); Solé et al (2018); Laseca et al (2022)
chr26	266239	341911	5	This_study; Dupuis et al (2013); Schurink et al (2018); Solé et al (2018); Laseca et al (2022)
chr26	341911	354004	6	This_study; Dupuis et al (2013); Wang et al (2014); Schurink et al (2018); Solé et al (2018); Laseca et al (2022)
chr26	2000265	2104707	1	Only_this_Study
chr26	2104707	2139143	2	This_study; Schurink et al (2018)
chr26	2139143	2165222	1	Only_this_Study
chr26	2328312	2421777	2	This_study; Kader et al (2016)
chr26	2421777	2477927	2	This_study; Wang et al (2022)
chr26	6238297	6288106	2	This_study; Solé et al (2018)
chr26	6288106	6332441	3	This_study; Schurink et al (2018); Solé et al (2018)
chr26	6332441	6370249	2	This_study; Solé et al (2018)
chr26	6370249	6408006	3	This_study; Kader et al (2016); Solé et al (2018)
chr26	7155149	7164829	2	This_study; Laseca et al (2022)
chr26	7164829	7167583	3	This_study; Solé et al (2018); Laseca et al (2022)
chr26	7167583	7202045	4	This_study; Schurink et al (2018); Solé et al (2018); Laseca et al (2022)
chr26	7202045	7239681	6	This_study; Ghosh et al (2014); Ghosh et al (2016); Schurink et al (2018); Solé et al (2018); Laseca et al (2022)
chr26	7239681	7255441	5	This_study; Ghosh et al (2014); Ghosh et al (2016); Schurink et al (2018); Solé et al (2018)
chr26	7255441	7270382	3	This_study; Schurink et al (2018); Solé et al (2018)
chr26	7270382	7319913	2	This_study; Schurink et al (2018)
chr26	8421698	8518670	1	Only_this_Study
chr26	9071498	9075456	3	This_study; Schurink et al (2018); Wang et al (2022)
chr26	9075456	9125144	2	This_study; Wang et al (2022)
chr26	13329706	13341920	2	This_study; Schurink et al (2018)
chr26	13341920	13345313	1	Only_this_Study
chr26	13345313	13391944	2	This_study; Kader et al (2016)
chr26	13391944	13425348	3	This_study; Dupuis et al (2013); Kader et al (2016)
chr26	13425348	13427686	4	This_study; Dupuis et al (2013); Kader et al (2016); Schurink et al (2018)
chr26	13427686	13467174	3	This_study; Dupuis et al (2013); Kader et al (2016)
chr26	13467174	13474118	2	This_study; Dupuis et al (2013)
chr26	13474118	13524728	1	Only_this_Study
chr26	14626350	14658229	1	Only_this_Study
chr26	14658229	14670130	2	This_study; Schurink et al (2018)
chr26	14670130	14672850	3	This_study; Ghosh et al (2016); Schurink et al (2018)
chr26	14672850	14691353	4	This_study; Ghosh et al (2016); Schurink et al (2018); Solé et al (2018)
chr26	14691353	14691986	5	This_study; Wang et al (2014); Ghosh et al (2016); Schurink et al (2018); Solé et al (2018)
chr26	14691986	14712038	6	This_study; Ghosh et al (2014); Wang et al (2014); Ghosh et al (2016); Schurink et al (2018); Solé et al (2018)
chr26	14712038	14753078	5	This_study; Ghosh et al (2014); Ghosh et al (2016); Schurink et al (2018); Solé et al (2018)
chr26	14753078	14806320	4	This_study; Ghosh et al (2014); Ghosh et al (2016); Solé et al (2018)
chr26	14806320	14817846	5	This_study; Ghosh et al (2014); Ghosh et al (2016); Schurink et al (2018); Solé et al (2018)
chr26	14817846	14855462	3	This_study; Schurink et al (2018); Solé et al (2018)
chr26	15753120	15869971	1	Only_this_Study
chr26	16476802	16605674	1	Only_this_Study
chr26	16605674	16663926	2	This_study; Schurink et al (2018)
chr26	16884485	16911211	1	Only_this_Study
chr26	16911211	16935400	2	This_study; Schurink et al (2018)
chr26	16935400	16996165	1	Only_this_Study
chr26	16996165	17020598	2	This_study; Schurink et al (2018)
chr26	17020598	17074103	1	Only_this_Study
chr26	17074103	17118569	2	This_study; Kader et al (2016)
chr26	18828676	18834339	4	This_study; Ghosh et al (2014); Kader et al (2016); Wang et al (2022)
chr26	18834339	18877038	6	This_study; Dupuis et al (2013); Ghosh et al (2014); Kader et al (2016); Schurink et al (2018); Wang et al (2022)
chr26	18877038	19052616	5	This_study; Dupuis et al (2013); Ghosh et al (2014); Kader et al (2016); Wang et al (2022)
chr26	19301582	19474685	2	This_study; Solé et al (2018)
chr26	19474685	19689740	3	This_study; Solé et al (2018); Laseca et al (2022)
chr26	19689740	19723706	4	This_study; Solé et al (2018); Wang et al (2022); Laseca et al (2022)
chr26	19723706	19732546	5	This_study; Schurink et al (2018); Solé et al (2018); Wang et al (2022); Laseca et al (2022)
chr26	19732546	19813445	4	This_study; Solé et al (2018); Wang et al (2022); Laseca et al (2022)
chr26	19813445	20004643	3	This_study; Solé et al (2018); Wang et al (2022)
chr26	20004643	20198927	2	This_study; Wang et al (2022)
chr26	20198927	20230659	3	This_study; Schurink et al (2018); Wang et al (2022)
chr26	20230659	20327172	2	This_study; Wang et al (2022)
chr26	20327172	20345620	3	This_study; Solé et al (2018); Wang et al (2022)
chr26	20345620	20378774	4	This_study; Schurink et al (2018); Solé et al (2018); Wang et al (2022)
chr26	20378774	20426991	3	This_study; Solé et al (2018); Wang et al (2022)
chr26	20426991	20509698	2	This_study; Solé et al (2018)
chr26	20509698	20630743	1	Only_this_Study
chr26	20630743	20680829	2	This_study; Wang et al (2022)
chr26	20769176	20849675	1	Only_this_Study
chr26	20849675	20918054	2	This_study; Schurink et al (2018)
chr26	20918054	21001400	1	Only_this_Study
chr26	28002366	28098116	1	Only_this_Study
chr26	28098116	28144616	2	This_study; Solé et al (2018)
chr26	28144616	28349329	1	Only_this_Study
chr26	28349329	28446287	2	This_study; Solé et al (2018)
chr26	28446287	28500869	3	This_study; Dupuis et al (2013); Solé et al (2018)
chr26	28500869	28528732	2	This_study; Solé et al (2018)
chr26	28528732	28595911	1	Only_this_Study
chr26	28595911	28617881	2	This_study; Schurink et al (2018)
chr26	28617881	28747079	1	Only_this_Study
chr26	29803727	30193534	1	Only_this_Study
chr26	30193534	30306210	2	This_study; Schurink et al (2018)
chr26	38513687	38562364	3	This_study; Schurink et al (2018); Solé et al (2018)
chr26	38562364	38714154	2	This_study; Solé et al (2018)
chr26	41198803	41211383	2	This_study; Solé et al (2018)
chr26	41211383	41256703	3	This_study; Schurink et al (2018); Solé et al (2018)
chr26	41256703	41296506	2	This_study; Solé et al (2018)
chr26	41296506	41310805	3	This_study; Doan et al (2012); Solé et al (2018)
chr26	41310805	41318058	4	This_study; Doan et al (2012); Schurink et al (2018); Solé et al (2018)
chr26	41397384	41488593	3	This_study; Doan et al (2012); Solé et al (2018)
chr26	41488593	41500479	4	This_study; Doan et al (2012); Schurink et al (2018); Solé et al (2018)
chr27	128233	258452	4	This_study; Dupuis et al (2013); Solé et al (2018); Laseca et al (2022)
chr27	258452	335019	3	This_study; Solé et al (2018); Laseca et al (2022)
chr27	5621292	5628225	2	This_study; Solé et al (2018)
chr27	5628225	5641044	3	This_study; Schurink et al (2018); Solé et al (2018)
chr27	5641044	5750034	2	This_study; Solé et al (2018)
chr27	5750034	5868146	3	This_study; Dupuis et al (2013); Solé et al (2018)
chr27	9964156	10002732	2	This_study; Solé et al (2018)
chr27	18034845	18056242	2	This_study; Wang et al (2022)
chr27	18056242	18139529	1	Only_this_Study
chr27	18139529	18238693	2	This_study; Schurink et al (2018)
chr27	18238693	18272060	3	This_study; Ghosh et al (2016); Schurink et al (2018)
chr27	18272060	18335307	2	This_study; Schurink et al (2018)
chr27	30454170	30470825	1	Only_this_Study
chr27	30470825	30502111	2	This_study; Schurink et al (2018)
chr27	30502111	30611347	1	Only_this_Study
chr27	30611347	30671983	2	This_study; Schurink et al (2018)
chr27	31934875	32017266	1	Only_this_Study
chr27	32017266	32084563	2	This_study; Schurink et al (2018)
chr27	32084563	32115663	1	Only_this_Study
chr27	33280996	33283293	4	This_study; Wang et al (2014); Schurink et al (2018); Solé et al (2018)
chr27	33283293	33288097	3	This_study; Wang et al (2014); Solé et al (2018)
chr27	33288097	33298359	2	This_study; Solé et al (2018)
chr27	33298359	33340296	1	Only_this_Study
chr27	33340296	33384067	2	This_study; Laseca et al (2022)
chr27	33384067	33438893	1	Only_this_Study
chr27	33438893	33442207	2	This_study; Schurink et al (2018)
chr27	33442207	33460100	3	This_study; Schurink et al (2018); Solé et al (2018)
chr27	33460100	33566464	2	This_study; Solé et al (2018)
chr27	33566464	33569647	3	This_study; Wang et al (2014); Solé et al (2018)
chr28	1617958	1673754	1	Only_this_Study
chr28	2750435	2822525	1	Only_this_Study
chr28	2930576	3250602	1	Only_this_Study
chr28	6435277	6435793	2	This_study; Schurink et al (2018)
chr28	6435793	6471854	1	Only_this_Study
chr28	6471854	6474290	2	This_study; Schurink et al (2018)
chr28	6474290	6546842	1	Only_this_Study
chr28	6546842	6577376	2	This_study; Kader et al (2016)
chr28	7049114	7088749	1	Only_this_Study
chr28	7176407	7241538	2	This_study; Schurink et al (2018)
chr28	7241538	7257592	1	Only_this_Study
chr28	11225823	11226032	2	This_study; Schurink et al (2018)
chr28	11226032	11411280	1	Only_this_Study
chr28	13426448	13443977	3	This_study; Schurink et al (2018); Solé et al (2018)
chr28	13443977	13500292	2	This_study; Solé et al (2018)
chr28	14158917	14230291	2	This_study; Dupuis et al (2013)
chr28	14230291	14269521	1	Only_this_Study
chr28	14269521	14276023	2	This_study; Schurink et al (2018)
chr28	14276023	14292302	1	Only_this_Study
chr28	14292302	14328019	2	This_study; Schurink et al (2018)
chr28	14328019	14398793	1	Only_this_Study
chr28	20654916	20666343	1	Only_this_Study
chr28	21830104	22032568	1	Only_this_Study
chr28	22032568	22077001	2	This_study; Kader et al (2016)
chr28	22077001	22096373	1	Only_this_Study
chr28	24230171	24266094	2	This_study; Schurink et al (2018)
chr28	25876630	25902365	1	Only_this_Study
chr28	25902365	25954190	2	This_study; Schurink et al (2018)
chr28	25954190	25955127	3	This_study; Schurink et al (2018); Laseca et al (2022)
chr28	25955127	25982263	2	This_study; Laseca et al (2022)
chr28	25982263	25986479	1	Only_this_Study
chr28	25986479	26026356	2	This_study; Schurink et al (2018)
chr28	26026356	26620665	1	Only_this_Study
chr28	26620665	26767931	2	This_study; Solé et al (2018)
chr28	26767931	26978029	1	Only_this_Study
chr28	30126665	30193605	1	Only_this_Study
chr28	30193605	30240705	2	This_study; Solé et al (2018)
chr28	34341057	34371847	2	This_study; Solé et al (2018)
chr28	34371847	34375579	3	This_study; Schurink et al (2018); Solé et al (2018)
chr28	42493695	43042838	2	This_study; Solé et al (2018)
chr28	43405672	43452543	1	Only_this_Study
chr28	43452543	43460324	2	This_study; Wang et al (2022)
chr28	44596375	44669398	2	This_study; Solé et al (2018)
chr29	254197	255921	4	This_study; Doan et al (2012); Schurink et al (2018); Solé et al (2018)
chr29	255921	282613	5	This_study; Doan et al (2012); Schurink et al (2018); Solé et al (2018); Laseca et al (2022)
chr29	282613	477117	6	This_study; Doan et al (2012); Dupuis et al (2013); Schurink et al (2018); Solé et al (2018); Laseca et al (2022)
chr29	477117	502526	7	This_study; Doan et al (2012); Dupuis et al (2013); Schurink et al (2018); Solé et al (2018); Wang et al (2022); Laseca et al (2022)
chr29	502526	564861	6	This_study; Dupuis et al (2013); Schurink et al (2018); Solé et al (2018); Wang et al (2022); Laseca et al (2022)
chr29	564861	631698	5	This_study; Dupuis et al (2013); Solé et al (2018); Wang et al (2022); Laseca et al (2022)
chr29	631698	709304	4	This_study; Dupuis et al (2013); Solé et al (2018); Laseca et al (2022)
chr29	709304	771152	5	This_study; Dupuis et al (2013); Schurink et al (2018); Solé et al (2018); Laseca et al (2022)
chr29	771152	807818	4	This_study; Dupuis et al (2013); Solé et al (2018); Laseca et al (2022)
chr29	807818	809254	5	This_study; Dupuis et al (2013); Schurink et al (2018); Solé et al (2018); Laseca et al (2022)
chr29	809254	809858	6	This_study; Doan et al (2012); Dupuis et al (2013); Schurink et al (2018); Solé et al (2018); Laseca et al (2022)
chr29	809858	845575	5	This_study; Dupuis et al (2013); Schurink et al (2018); Solé et al (2018); Laseca et al (2022)
chr29	845575	896836	4	This_study; Dupuis et al (2013); Solé et al (2018); Laseca et al (2022)
chr29	896836	900911	5	This_study; Dupuis et al (2013); Schurink et al (2018); Solé et al (2018); Laseca et al (2022)
chr29	900911	946361	4	This_study; Dupuis et al (2013); Solé et al (2018); Laseca et al (2022)
chr29	946361	1053473	3	This_study; Solé et al (2018); Laseca et al (2022)
chr29	1053473	1147723	4	This_study; Schurink et al (2018); Solé et al (2018); Laseca et al (2022)
chr29	1990458	2006621	2	This_study; Laseca et al (2022)
chr29	2006621	2088494	1	Only_this_Study
chr29	2088494	2116643	2	This_study; Laseca et al (2022)
chr29	2116643	2142221	3	This_study; Schurink et al (2018); Laseca et al (2022)
chr29	2142221	2200026	2	This_study; Laseca et al (2022)
chr29	3285073	3447469	1	Only_this_Study
chr29	3447469	3489954	2	This_study; Solé et al (2018)
chr29	3489954	3540164	1	Only_this_Study
chr29	3726643	3772931	1	Only_this_Study
chr29	3772931	3781307	2	This_study; Schurink et al (2018)
chr29	3781307	3896813	1	Only_this_Study
chr29	6020227	6091521	1	Only_this_Study
chr29	28330999	28419910	2	This_study; Solé et al (2018)
chr29	31302752	31322526	2	This_study; Wang et al (2022)
chr29	31731325	31796766	2	This_study; Solé et al (2018)
chr29	31796766	31809867	3	This_study; Schurink et al (2018); Solé et al (2018)
chr3	2135502	2145474	2	This_study; Solé et al (2018)
chr3	2145474	2217552	1	Only_this_Study
chr3	5045147	5072273	1	Only_this_Study
chr3	7914300	7952292	2	This_study; Wang et al (2022)
chr3	7952292	7983750	3	This_study; Wang et al (2014); Wang et al (2022)
chr3	10984848	11005538	2	This_study; Schurink et al (2018)
chr3	11005538	11064883	1	Only_this_Study
chr3	15448152	15487619	1	Only_this_Study
chr3	29637212	29695522	2	This_study; Solé et al (2018)
chr3	29695522	29741739	1	Only_this_Study
chr3	29741739	29794401	2	This_study; Schurink et al (2018)
chr3	29794401	29902119	1	Only_this_Study
chr3	33788850	33944818	2	This_study; Solé et al (2018)
chr3	34341923	34380996	3	This_study; Schurink et al (2018); Solé et al (2018)
chr3	34380996	34871118	2	This_study; Solé et al (2018)
chr3	35423955	35750489	2	This_study; Solé et al (2018)
chr3	35750489	35829312	3	This_study; Schurink et al (2018); Solé et al (2018)
chr3	35829312	35983848	4	This_study; Schurink et al (2018); Solé et al (2018); Laseca et al (2022)
chr3	35983848	36019217	3	This_study; Schurink et al (2018); Solé et al (2018)
chr3	36019217	36091297	2	This_study; Solé et al (2018)
chr3	36840265	36930263	2	This_study; Doan et al (2012)
chr3	36930263	36936467	3	This_study; Doan et al (2012); Schurink et al (2018)
chr3	36936467	36979198	2	This_study; Doan et al (2012)
chr3	38767613	38847562	1	Only_this_Study
chr3	38847562	38870354	2	This_study; Schurink et al (2018)
chr3	38870354	38927200	1	Only_this_Study
chr3	38927200	38934244	2	This_study; Schurink et al (2018)
chr3	38934244	39121166	1	Only_this_Study
chr3	49031742	49204187	1	Only_this_Study
chr3	49204187	49214903	2	This_study; Schurink et al (2018)
chr3	49214903	49241937	1	Only_this_Study
chr3	50041835	50310306	1	Only_this_Study
chr3	50310306	50328489	2	This_study; Schurink et al (2018)
chr3	50328489	50474447	1	Only_this_Study
chr3	54903263	54959737	1	Only_this_Study
chr3	54959737	55028722	2	This_study; Ghosh et al (2016)
chr3	55028722	55087812	1	Only_this_Study
chr3	57822653	57974800	1	Only_this_Study
chr3	57974800	58234950	2	This_study; Laseca et al (2022)
chr3	58234950	58375828	1	Only_this_Study
chr3	58375828	58379826	2	This_study; Schurink et al (2018)
chr3	60715039	61056675	1	Only_this_Study
chr3	61056675	61089722	2	This_study; Doan et al (2012)
chr3	63142871	63160697	1	Only_this_Study
chr3	63160697	63168055	2	This_study; Schurink et al (2018)
chr3	63168055	63172885	1	Only_this_Study
chr3	63172885	63192545	2	This_study; Schurink et al (2018)
chr3	63192545	63274187	1	Only_this_Study
chr3	63274187	63297971	2	This_study; Schurink et al (2018)
chr3	63297971	63351099	1	Only_this_Study
chr3	63351099	63364831	2	This_study; Schurink et al (2018)
chr3	63364831	63807802	1	Only_this_Study
chr3	64603788	64786145	1	Only_this_Study
chr3	64786145	64807577	2	This_study; Schurink et al (2018)
chr3	65889054	65891050	5	This_study; Dupuis et al (2013); Kader et al (2016); Schurink et al (2018); Wang et al (2022)
chr3	65891050	65918096	4	This_study; Dupuis et al (2013); Kader et al (2016); Wang et al (2022)
chr3	65918096	65919501	5	This_study; Dupuis et al (2013); Kader et al (2016); Solé et al (2018); Wang et al (2022)
chr3	65919501	65925378	7	This_study; Dupuis et al (2013); Ghosh et al (2014); Kader et al (2016); Ghosh et al (2016); Solé et al (2018); Wang et al (2022)
chr3	65925378	65951800	8	This_study; Dupuis et al (2013); Ghosh et al (2014); Kader et al (2016); Ghosh et al (2016); Schurink et al (2018); Solé et al (2018); Wang et al (2022)
chr3	66520117	66678978	1	Only_this_Study
chr3	66709014	66722830	1	Only_this_Study
chr3	67636896	67741947	1	Only_this_Study
chr3	68845483	68862582	1	Only_this_Study
chr3	68862582	68904921	2	This_study; Schurink et al (2018)
chr3	68904921	69026298	1	Only_this_Study
chr3	70627351	70640054	3	This_study; Dupuis et al (2013); Solé et al (2018)
chr3	70640054	70677041	2	This_study; Solé et al (2018)
chr3	70677041	70706642	3	This_study; Schurink et al (2018); Solé et al (2018)
chr3	72889944	72914350	2	This_study; Schurink et al (2018)
chr3	72914350	72974999	1	Only_this_Study
chr3	72974999	73030891	2	This_study; Schurink et al (2018)
chr3	73030891	73033604	1	Only_this_Study
chr3	73033604	73064741	3	This_study; Dupuis et al (2013); Kader et al (2016)
chr3	73064741	73156602	2	This_study; Dupuis et al (2013)
chr3	74844627	74883802	1	Only_this_Study
chr3	74883802	74945884	2	This_study; Schurink et al (2018)
chr3	74945884	75014590	1	Only_this_Study
chr3	82686862	82697501	4	This_study; Schurink et al (2018); Solé et al (2018); Wang et al (2022)
chr3	82697501	82789614	3	This_study; Solé et al (2018); Wang et al (2022)
chr3	90763495	90936499	1	Only_this_Study
chr3	90936499	90966188	2	This_study; Schurink et al (2018)
chr3	90966188	90968133	3	This_study; Dupuis et al (2013); Schurink et al (2018)
chr3	90968133	90971491	4	This_study; Dupuis et al (2013); Schurink et al (2018); Wang et al (2022)
chr3	90971491	91220640	3	This_study; Schurink et al (2018); Wang et al (2022)
chr3	91220640	91382012	2	This_study; Wang et al (2022)
chr3	91382012	91403871	3	This_study; Schurink et al (2018); Wang et al (2022)
chr3	91403871	91456385	2	This_study; Wang et al (2022)
chr3	91456385	91506063	3	This_study; Doan et al (2012); Wang et al (2022)
chr3	91506063	91512313	4	This_study; Doan et al (2012); Wang et al (2014); Wang et al (2022)
chr3	91512313	91518914	5	This_study; Doan et al (2012); Wang et al (2014); Schurink et al (2018); Wang et al (2022)
chr3	91518914	91613952	4	This_study; Doan et al (2012); Schurink et al (2018); Wang et al (2022)
chr3	91613952	91643073	3	This_study; Doan et al (2012); Wang et al (2022)
chr3	92511033	92604145	2	This_study; Doan et al (2012)
chr3	92604145	92716668	3	This_study; Doan et al (2012); Schurink et al (2018)
chr3	92716668	92718747	2	This_study; Doan et al (2012)
chr3	93804431	93818347	4	This_study; Doan et al (2012); Schurink et al (2018); Wang et al (2022)
chr3	96596744	96621537	4	This_study; Schurink et al (2018); Wang et al (2022); Laseca et al (2022)
chr3	96621537	96645633	3	This_study; Schurink et al (2018); Wang et al (2022)
chr3	96645633	96647191	4	This_study; Schurink et al (2018); Wang et al (2022); Laseca et al (2022)
chr3	101331491	101419758	3	This_study; Kader et al (2016); Wang et al (2022)
chr3	103348400	103360088	1	Only_this_Study
chr3	103360088	103370233	2	This_study; Schurink et al (2018)
chr3	103370233	103461428	1	Only_this_Study
chr3	108687998	108892531	1	Only_this_Study
chr3	118803861	119111065	2	This_study; Solé et al (2018)
chr3	119111065	119123016	3	This_study; Schurink et al (2018); Solé et al (2018)
chr3	119123016	119139086	2	This_study; Solé et al (2018)
chr3	119139086	119233512	3	This_study; Solé et al (2018); Laseca et al (2022)
chr3	119233512	119456949	2	This_study; Solé et al (2018)
chr30	19464418	19491955	1	Only_this_Study
chr30	24393438	24398152	2	This_study; Solé et al (2018)
chr30	24398152	24458415	4	This_study; Dupuis et al (2013); Solé et al (2018); Wang et al (2022)
chr30	24458415	24464711	5	This_study; Dupuis et al (2013); Solé et al (2018); Wang et al (2022); Laseca et al (2022)
chr30	24464711	24496616	6	This_study; Dupuis et al (2013); Schurink et al (2018); Solé et al (2018); Wang et al (2022); Laseca et al (2022)
chr30	24496616	24523063	5	This_study; Dupuis et al (2013); Schurink et al (2018); Solé et al (2018); Wang et al (2022)
chr30	24523063	24546373	4	This_study; Dupuis et al (2013); Solé et al (2018); Wang et al (2022)
chr30	24546373	24603312	3	This_study; Dupuis et al (2013); Solé et al (2018)
chr30	24603312	24630404	2	This_study; Solé et al (2018)
chr30	24630404	24658460	3	This_study; Schurink et al (2018); Solé et al (2018)
chr30	24658460	24704971	2	This_study; Solé et al (2018)
chr30	24704971	24741587	3	This_study; Kader et al (2016); Solé et al (2018)
chr30	24741587	24802616	5	This_study; Ghosh et al (2014); Kader et al (2016); Ghosh et al (2016); Solé et al (2018)
chr30	24802616	24865814	4	This_study; Ghosh et al (2014); Ghosh et al (2016); Solé et al (2018)
chr30	28097759	28279834	3	This_study; Doan et al (2012); Solé et al (2018)
chr30	28279834	28307647	4	This_study; Doan et al (2012); Ghosh et al (2016); Solé et al (2018)
chr31	4829031	4854255	3	This_study; Dupuis et al (2013); Wang et al (2022)
chr31	4854255	4884348	4	This_study; Dupuis et al (2013); Schurink et al (2018); Wang et al (2022)
chr31	5620919	5813717	1	Only_this_Study
chr31	5813717	5820570	2	This_study; Schurink et al (2018)
chr31	5820570	5853335	1	Only_this_Study
chr31	13083604	13199952	1	Only_this_Study
chr31	13199952	13250429	2	This_study; Schurink et al (2018)
chr31	13793328	13816434	2	This_study; Schurink et al (2018)
chr31	13816434	13819214	2	This_study; Kader et al (2016)
chr31	14177915	14215185	1	Only_this_Study
chr31	14215185	14294974	2	This_study; Schurink et al (2018)
chr31	15379619	15511168	1	Only_this_Study
chr31	20912956	21242345	1	Only_this_Study
chr31	22606158	22891972	1	Only_this_Study
chr31	22891972	22909532	2	This_study; Dupuis et al (2013)
chr4	224275	228836	3	This_study; Schurink et al (2018); Solé et al (2018)
chr4	228836	440347	2	This_study; Solé et al (2018)
chr4	7198628	7220122	2	This_study; Wang et al (2022)
chr4	7256105	7296852	1	Only_this_Study
chr4	7296852	7470099	2	This_study; Laseca et al (2022)
chr4	7470099	7618756	1	Only_this_Study
chr4	8431099	8453687	1	Only_this_Study
chr4	9219642	9237609	6	This_study; Dupuis et al (2013); Ghosh et al (2014); Ghosh et al (2016); Solé et al (2018); Wang et al (2022)
chr4	9237609	9294105	7	This_study; Dupuis et al (2013); Ghosh et al (2014); Wang et al (2014); Ghosh et al (2016); Solé et al (2018); Wang et al (2022)
chr4	9294105	9296017	6	This_study; Dupuis et al (2013); Ghosh et al (2014); Ghosh et al (2016); Solé et al (2018); Wang et al (2022)
chr4	9296017	9296925	7	This_study; Dupuis et al (2013); Ghosh et al (2014); Ghosh et al (2016); Schurink et al (2018); Solé et al (2018); Wang et al (2022)
chr4	9296925	9326023	8	This_study; Dupuis et al (2013); Ghosh et al (2014); Wang et al (2014); Ghosh et al (2016); Schurink et al (2018); Solé et al (2018); Wang et al (2022)
chr4	9326023	9346059	9	This_study; Doan et al (2012); Dupuis et al (2013); Ghosh et al (2014); Wang et al (2014); Ghosh et al (2016); Schurink et al (2018); Solé et al (2018); Wang et al (2022)
chr4	9346059	9352735	8	This_study; Doan et al (2012); Dupuis et al (2013); Ghosh et al (2014); Wang et al (2014); Ghosh et al (2016); Solé et al (2018); Wang et al (2022)
chr4	9352735	9357482	7	This_study; Doan et al (2012); Dupuis et al (2013); Ghosh et al (2014); Ghosh et al (2016); Solé et al (2018); Wang et al (2022)
chr4	9357482	9374294	8	This_study; Doan et al (2012); Dupuis et al (2013); Ghosh et al (2014); Wang et al (2014); Ghosh et al (2016); Solé et al (2018); Wang et al (2022)
chr4	9374294	9392966	9	This_study; Doan et al (2012); Dupuis et al (2013); Ghosh et al (2014); Wang et al (2014); Kader et al (2016); Ghosh et al (2016); Solé et al (2018); Wang et al (2022)
chr4	9392966	9404330	10	This_study; Doan et al (2012); Dupuis et al (2013); Ghosh et al (2014); Wang et al (2014); Kader et al (2016); Ghosh et al (2016); Schurink et al (2018); Solé et al (2018); Wang et al (2022)
chr4	9404330	9500292	9	This_study; Doan et al (2012); Dupuis et al (2013); Ghosh et al (2014); Wang et al (2014); Kader et al (2016); Ghosh et al (2016); Solé et al (2018); Wang et al (2022)
chr4	9500292	9543769	7	This_study; Doan et al (2012); Ghosh et al (2014); Wang et al (2014); Ghosh et al (2016); Solé et al (2018); Wang et al (2022)
chr4	9543769	9571889	6	This_study; Ghosh et al (2014); Wang et al (2014); Ghosh et al (2016); Solé et al (2018); Wang et al (2022)
chr4	9571889	9573765	5	This_study; Ghosh et al (2014); Ghosh et al (2016); Solé et al (2018); Wang et al (2022)
chr4	9573765	9587902	4	This_study; Ghosh et al (2016); Solé et al (2018); Wang et al (2022)
chr4	9587902	9597900	5	This_study; Wang et al (2014); Ghosh et al (2016); Solé et al (2018); Wang et al (2022)
chr4	9597900	9621619	6	This_study; Wang et al (2014); Ghosh et al (2016); Solé et al (2018); Wang et al (2022); Laseca et al (2022)
chr4	9621619	9626864	7	This_study; Wang et al (2014); Ghosh et al (2016); Schurink et al (2018); Solé et al (2018); Wang et al (2022); Laseca et al (2022)
chr4	15077751	15149238	2	This_study; Solé et al (2018)
chr4	15149238	15163928	3	This_study; Schurink et al (2018); Solé et al (2018)
chr4	17553304	17681303	2	This_study; Solé et al (2018)
chr4	17681303	17809334	1	Only_this_Study
chr4	18945235	18985524	1	Only_this_Study
chr4	18985524	19058860	2	This_study; Laseca et al (2022)
chr4	19058860	19075200	3	This_study; Schurink et al (2018); Laseca et al (2022)
chr4	19075200	19075745	2	This_study; Laseca et al (2022)
chr4	19075745	19079166	1	Only_this_Study
chr4	22821965	22872464	2	This_study; Schurink et al (2018)
chr4	22872464	22988201	1	Only_this_Study
chr4	22988201	23011397	2	This_study; Schurink et al (2018)
chr4	23011397	23158551	3	This_study; Dupuis et al (2013); Schurink et al (2018)
chr4	23158551	23183666	2	This_study; Schurink et al (2018)
chr4	23183666	23270743	1	Only_this_Study
chr4	23270743	23332033	2	This_study; Laseca et al (2022)
chr4	23332033	23363021	1	Only_this_Study
chr4	23363021	23383774	2	This_study; Laseca et al (2022)
chr4	23383774	23402929	3	This_study; Schurink et al (2018); Laseca et al (2022)
chr4	23402929	23403198	2	This_study; Schurink et al (2018)
chr4	23467544	23505444	2	This_study; Schurink et al (2018)
chr4	23505444	23686504	1	Only_this_Study
chr4	23686504	23761665	3	This_study; Ghosh et al (2014); Ghosh et al (2016)
chr4	24010915	24077349	2	This_study; Schurink et al (2018)
chr4	24077349	24367982	1	Only_this_Study
chr4	26293555	26333017	3	This_study; Schurink et al (2018); Laseca et al (2022)
chr4	26333017	26472881	2	This_study; Laseca et al (2022)
chr4	26472881	26541034	1	Only_this_Study
chr4	26541034	26577278	2	This_study; Wang et al (2022)
chr4	26577278	26589009	1	Only_this_Study
chr4	26589009	26691103	2	This_study; Schurink et al (2018)
chr4	26691103	26783256	1	Only_this_Study
chr4	26783256	26799713	2	This_study; Schurink et al (2018)
chr4	26799713	26963720	1	Only_this_Study
chr4	26963720	27005468	2	This_study; Schurink et al (2018)
chr4	27005468	27169753	3	This_study; Doan et al (2012); Schurink et al (2018)
chr4	27169753	27259435	2	This_study; Doan et al (2012)
chr4	27259435	27276734	3	This_study; Doan et al (2012); Schurink et al (2018)
chr4	27276734	27294039	2	This_study; Doan et al (2012)
chr4	27294039	27311354	3	This_study; Doan et al (2012); Schurink et al (2018)
chr4	27311354	27328331	2	This_study; Doan et al (2012)
chr4	27328331	27483269	1	Only_this_Study
chr4	27483269	27504786	2	This_study; Schurink et al (2018)
chr4	27504786	27507565	1	Only_this_Study
chr4	27507565	27534351	2	This_study; Schurink et al (2018)
chr4	27534351	27588203	1	Only_this_Study
chr4	27588203	27628031	2	This_study; Schurink et al (2018)
chr4	27628031	27628549	3	This_study; Doan et al (2012); Schurink et al (2018)
chr4	27628549	27642526	2	This_study; Schurink et al (2018)
chr4	27642526	27651073	3	This_study; Dupuis et al (2013); Schurink et al (2018)
chr4	27651073	27812062	1	Only_this_Study
chr4	27812062	27877906	2	This_study; Schurink et al (2018)
chr4	31054608	31088714	1	Only_this_Study
chr4	33364295	33377409	3	This_study; Kader et al (2016); Schurink et al (2018)
chr4	33377409	33430618	2	This_study; Kader et al (2016)
chr4	34386588	34396829	1	Only_this_Study
chr4	34396829	34413248	2	This_study; Schurink et al (2018)
chr4	36076599	36133856	2	This_study; Schurink et al (2018)
chr4	36133856	36135032	1	Only_this_Study
chr4	36312981	36911691	1	Only_this_Study
chr4	38622327	38625012	3	This_study; Dupuis et al (2013); Wang et al (2022)
chr4	38625012	38694617	1	Only_this_Study
chr4	38842618	38914599	1	Only_this_Study
chr4	39043452	39114795	1	Only_this_Study
chr4	39114795	39150253	2	This_study; Ghosh et al (2016)
chr4	39150253	39219599	1	Only_this_Study
chr4	39219599	39319476	2	This_study; Solé et al (2018)
chr4	39319476	39331610	1	Only_this_Study
chr4	42539145	42831525	1	Only_this_Study
chr4	43837378	44032421	1	Only_this_Study
chr4	44717287	44722025	1	Only_this_Study
chr4	44722025	44755917	2	This_study; Schurink et al (2018)
chr4	44755917	44927451	1	Only_this_Study
chr4	44927451	44951738	2	This_study; Schurink et al (2018)
chr4	44951738	44969802	1	Only_this_Study
chr4	44969802	45049164	2	This_study; Schurink et al (2018)
chr4	45049164	45252984	1	Only_this_Study
chr4	45252984	45303464	2	This_study; Schurink et al (2018)
chr4	45303464	45326234	1	Only_this_Study
chr4	45326234	45337236	2	This_study; Schurink et al (2018)
chr4	45337236	45362765	1	Only_this_Study
chr4	46797121	46845413	2	This_study; Schurink et al (2018)
chr4	46845413	46869370	1	Only_this_Study
chr4	46869370	47119136	2	This_study; Schurink et al (2018)
chr4	47119136	47154436	1	Only_this_Study
chr4	47154436	47187052	2	This_study; Wang et al (2022)
chr4	50069923	50115690	1	Only_this_Study
chr4	50115690	50256056	2	This_study; Schurink et al (2018)
chr4	50256056	50257474	1	Only_this_Study
chr4	50257474	50320190	2	This_study; Laseca et al (2022)
chr4	50320190	50491446	3	This_study; Schurink et al (2018); Laseca et al (2022)
chr4	50491446	50513403	2	This_study; Laseca et al (2022)
chr4	50513403	50604225	1	Only_this_Study
chr4	50604225	50612921	2	This_study; Schurink et al (2018)
chr4	50612921	50710657	1	Only_this_Study
chr4	50710657	50740361	2	This_study; Schurink et al (2018)
chr4	50740361	50840672	1	Only_this_Study
chr4	50840672	50841739	2	This_study; Schurink et al (2018)
chr4	50933745	50936305	3	This_study; Schurink et al (2018); Wang et al (2022)
chr4	50936305	50975713	4	This_study; Schurink et al (2018); Wang et al (2022); Laseca et al (2022)
chr4	50975713	51170004	3	This_study; Schurink et al (2018); Wang et al (2022)
chr4	52483502	52612016	5	This_study; Dupuis et al (2013); Kader et al (2016); Solé et al (2018); Wang et al (2022)
chr4	53117105	53441764	1	Only_this_Study
chr4	53441764	53443529	2	This_study; Schurink et al (2018)
chr4	53443529	53584836	1	Only_this_Study
chr4	53584836	53674930	2	This_study; Schurink et al (2018)
chr4	53674930	53683594	1	Only_this_Study
chr4	54043481	54484160	1	Only_this_Study
chr4	55073451	55079577	2	This_study; Schurink et al (2018)
chr4	55079577	55149832	1	Only_this_Study
chr4	55149832	55177885	2	This_study; Schurink et al (2018)
chr4	55177885	55199478	1	Only_this_Study
chr4	56444706	56583960	1	Only_this_Study
chr4	56583960	56590517	2	This_study; Wang et al (2014)
chr4	56590517	56708343	1	Only_this_Study
chr4	61663244	61722758	3	This_study; Schurink et al (2018); Wang et al (2022)
chr4	61722758	61807155	2	This_study; Wang et al (2022)
chr4	62539220	62759199	1	Only_this_Study
chr4	67718970	67746509	2	This_study; Schurink et al (2018)
chr4	67746509	67857412	1	Only_this_Study
chr4	67857412	67906539	2	This_study; Wang et al (2022)
chr4	67906539	67910852	1	Only_this_Study
chr4	67910852	67945719	2	This_study; Schurink et al (2018)
chr4	70548807	70612792	1	Only_this_Study
chr4	70612792	70683966	2	This_study; Dupuis et al (2013)
chr4	70683966	70714165	1	Only_this_Study
chr4	70714165	70734876	2	This_study; Schurink et al (2018)
chr4	70734876	70795004	1	Only_this_Study
chr4	80717629	80717808	2	This_study; Schurink et al (2018)
chr4	80717808	80961523	1	Only_this_Study
chr4	84011573	84036777	1	Only_this_Study
chr4	84036777	84049055	2	This_study; Schurink et al (2018)
chr4	84049055	84115145	1	Only_this_Study
chr4	84115145	84143182	2	This_study; Laseca et al (2022)
chr4	84143182	84147455	1	Only_this_Study
chr4	84147455	84159997	2	This_study; Schurink et al (2018)
chr4	84159997	84250037	1	Only_this_Study
chr4	88756296	88814535	1	Only_this_Study
chr4	96656537	96663167	1	Only_this_Study
chr4	96663167	96663630	2	This_study; Solé et al (2018)
chr4	96663630	96671482	3	This_study; Ghosh et al (2014); Solé et al (2018)
chr4	96671482	96673657	4	This_study; Ghosh et al (2014); Wang et al (2014); Solé et al (2018)
chr4	96673657	96694167	5	This_study; Ghosh et al (2014); Wang et al (2014); Schurink et al (2018); Solé et al (2018)
chr4	96694167	96694559	4	This_study; Ghosh et al (2014); Wang et al (2014); Solé et al (2018)
chr4	96694559	96694761	3	This_study; Ghosh et al (2014); Solé et al (2018)
chr4	96694761	96699777	2	This_study; Solé et al (2018)
chr4	96699777	96705388	1	Only_this_Study
chr4	96863534	96902455	1	Only_this_Study
chr4	96902455	96922930	2	This_study; Solé et al (2018)
chr4	96922930	96935689	3	This_study; Dupuis et al (2013); Solé et al (2018)
chr4	96935689	96950048	4	This_study; Dupuis et al (2013); Schurink et al (2018); Solé et al (2018)
chr4	96950048	96985336	5	This_study; Dupuis et al (2013); Ghosh et al (2014); Schurink et al (2018); Solé et al (2018)
chr4	96985336	97011232	6	This_study; Dupuis et al (2013); Ghosh et al (2014); Kader et al (2016); Schurink et al (2018); Solé et al (2018)
chr4	97011232	97011384	4	This_study; Dupuis et al (2013); Ghosh et al (2014); Solé et al (2018)
chr4	97011384	97026578	3	This_study; Dupuis et al (2013); Solé et al (2018)
chr4	97026578	97026969	4	This_study; Doan et al (2012); Dupuis et al (2013); Solé et al (2018)
chr4	97026969	97060891	3	This_study; Dupuis et al (2013); Solé et al (2018)
chr4	97060891	97095096	4	This_study; Dupuis et al (2013); Schurink et al (2018); Solé et al (2018)
chr4	97095096	97101354	3	This_study; Dupuis et al (2013); Solé et al (2018)
chr4	97101354	97127825	5	This_study; Dupuis et al (2013); Ghosh et al (2014); Ghosh et al (2016); Solé et al (2018)
chr4	97127825	97135992	6	This_study; Dupuis et al (2013); Ghosh et al (2014); Ghosh et al (2016); Solé et al (2018); Laseca et al (2022)
chr4	97135992	97140015	7	This_study; Doan et al (2012); Dupuis et al (2013); Ghosh et al (2014); Ghosh et al (2016); Solé et al (2018); Laseca et al (2022)
chr4	97140015	97169568	8	This_study; Doan et al (2012); Dupuis et al (2013); Ghosh et al (2014); Ghosh et al (2016); Schurink et al (2018); Solé et al (2018); Laseca et al (2022)
chr4	97169568	97173231	7	This_study; Doan et al (2012); Dupuis et al (2013); Ghosh et al (2014); Ghosh et al (2016); Solé et al (2018); Laseca et al (2022)
chr4	97173231	97189718	6	This_study; Dupuis et al (2013); Ghosh et al (2014); Ghosh et al (2016); Solé et al (2018); Laseca et al (2022)
chr4	97189718	97189880	4	This_study; Dupuis et al (2013); Solé et al (2018); Laseca et al (2022)
chr4	97189880	97192056	3	This_study; Dupuis et al (2013); Solé et al (2018)
chr4	97192056	97192480	4	This_study; Dupuis et al (2013); Schurink et al (2018); Solé et al (2018)
chr4	98472637	98479729	2	This_study; Dupuis et al (2013)
chr4	98479729	98481816	3	This_study; Dupuis et al (2013); Schurink et al (2018)
chr4	98481816	98496823	2	This_study; Schurink et al (2018)
chr4	99116184	99201376	2	This_study; Schurink et al (2018)
chr4	99201376	99224217	1	Only_this_Study
chr4	100917894	100973764	2	This_study; Wang et al (2022)
chr4	102081834	102147474	3	This_study; Schurink et al (2018); Solé et al (2018)
chr4	102147474	102218652	2	This_study; Solé et al (2018)
chr4	102218652	102242789	3	This_study; Schurink et al (2018); Solé et al (2018)
chr4	102242789	102268320	4	This_study; Schurink et al (2018); Solé et al (2018); Laseca et al (2022)
chr4	102268320	102272535	5	This_study; Doan et al (2012); Schurink et al (2018); Solé et al (2018); Laseca et al (2022)
chr4	102272535	102396680	4	This_study; Schurink et al (2018); Solé et al (2018); Laseca et al (2022)
chr4	102396680	102515091	3	This_study; Solé et al (2018); Laseca et al (2022)
chr4	102515091	102576457	2	This_study; Solé et al (2018)
chr4	108478785	108559396	1	Only_this_Study
chr5	9437318	9512161	2	This_study; Wang et al (2022)
chr5	15196886	15364295	1	Only_this_Study
chr5	15364295	15382785	2	This_study; Schurink et al (2018)
chr5	15382785	15541034	1	Only_this_Study
chr5	15541034	15570813	2	This_study; Schurink et al (2018)
chr5	15570813	15637452	1	Only_this_Study
chr5	15637452	15644827	2	This_study; Schurink et al (2018)
chr5	15644827	15890795	1	Only_this_Study
chr5	15890795	15914852	2	This_study; Dupuis et al (2013)
chr5	15914852	15961175	1	Only_this_Study
chr5	15961175	16041526	2	This_study; Solé et al (2018)
chr5	16041526	16060857	3	This_study; Ghosh et al (2014); Solé et al (2018)
chr5	16060857	16071012	4	This_study; Ghosh et al (2014); Schurink et al (2018); Solé et al (2018)
chr5	18049610	18054639	1	Only_this_Study
chr5	18054639	18085511	3	This_study; Ghosh et al (2014); Ghosh et al (2016)
chr5	18085511	18090646	4	This_study; Ghosh et al (2014); Ghosh et al (2016); Schurink et al (2018)
chr5	18090646	18100076	2	This_study; Schurink et al (2018)
chr5	18100076	18108722	1	Only_this_Study
chr5	18108722	18173981	2	This_study; Schurink et al (2018)
chr5	18173981	18224774	1	Only_this_Study
chr5	19694466	19896091	1	Only_this_Study
chr5	19896091	19935707	2	This_study; Laseca et al (2022)
chr5	19935707	20165230	1	Only_this_Study
chr5	20165230	20165588	2	This_study; Doan et al (2012)
chr5	20165588	20183876	1	Only_this_Study
chr5	20183876	20184200	2	This_study; Doan et al (2012)
chr5	20184200	20426662	1	Only_this_Study
chr5	20426662	20436729	2	This_study; Kader et al (2016)
chr5	20436729	20613355	1	Only_this_Study
chr5	20613355	20633150	2	This_study; Schurink et al (2018)
chr5	20633150	20854266	1	Only_this_Study
chr5	20854266	20877081	2	This_study; Laseca et al (2022)
chr5	20877081	20926235	1	Only_this_Study
chr5	23853050	23860818	1	Only_this_Study
chr5	23860818	23866225	2	This_study; Schurink et al (2018)
chr5	23866225	23874723	1	Only_this_Study
chr5	25703759	25725472	1	Only_this_Study
chr5	25725472	25742121	2	This_study; Schurink et al (2018)
chr5	25742121	25902912	1	Only_this_Study
chr5	32943083	33071274	1	Only_this_Study
chr5	33071274	33165265	2	This_study; Laseca et al (2022)
chr5	33165265	33173992	3	This_study; Schurink et al (2018); Laseca et al (2022)
chr5	33173992	33231162	2	This_study; Schurink et al (2018)
chr5	33231162	33313779	1	Only_this_Study
chr5	33313779	33322176	2	This_study; Schurink et al (2018)
chr5	33322176	33329714	1	Only_this_Study
chr5	33329714	33377294	2	This_study; Schurink et al (2018)
chr5	33377294	33553127	1	Only_this_Study
chr5	33553127	33584294	2	This_study; Wang et al (2022)
chr5	33584294	33680869	1	Only_this_Study
chr5	34198196	34228543	2	This_study; Laseca et al (2022)
chr5	35714198	35769024	2	This_study; Solé et al (2018)
chr5	35769024	35770116	3	This_study; Schurink et al (2018); Solé et al (2018)
chr5	35770116	35830893	2	This_study; Solé et al (2018)
chr5	35830893	35841298	3	This_study; Schurink et al (2018); Solé et al (2018)
chr5	35841298	36152802	2	This_study; Solé et al (2018)
chr5	36152802	36178867	3	This_study; Doan et al (2012); Solé et al (2018)
chr5	36178867	36180974	2	This_study; Solé et al (2018)
chr5	36180974	36190312	3	This_study; Schurink et al (2018); Solé et al (2018)
chr5	36190312	36518034	2	This_study; Solé et al (2018)
chr5	36518034	36524685	3	This_study; Wang et al (2014); Solé et al (2018)
chr5	36524685	36550478	2	This_study; Solé et al (2018)
chr5	37762886	37786279	2	This_study; Solé et al (2018)
chr5	37786279	37799019	3	This_study; Schurink et al (2018); Solé et al (2018)
chr5	37799019	37799201	4	This_study; Ghosh et al (2016); Schurink et al (2018); Solé et al (2018)
chr5	37799201	37806081	5	This_study; Wang et al (2014); Ghosh et al (2016); Schurink et al (2018); Solé et al (2018)
chr5	37806081	37840041	4	This_study; Wang et al (2014); Ghosh et al (2016); Solé et al (2018)
chr5	37840041	37878731	5	This_study; Dupuis et al (2013); Wang et al (2014); Ghosh et al (2016); Solé et al (2018)
chr5	37878731	37906585	6	This_study; Doan et al (2012); Dupuis et al (2013); Wang et al (2014); Ghosh et al (2016); Solé et al (2018)
chr5	38858506	38888206	2	This_study; Solé et al (2018)
chr5	38888206	38895915	3	This_study; Schurink et al (2018); Solé et al (2018)
chr5	38895915	39005905	2	This_study; Solé et al (2018)
chr5	39005905	39056636	3	This_study; Schurink et al (2018); Solé et al (2018)
chr5	39056636	39063911	2	This_study; Solé et al (2018)
[truncated: 520 more rows]

## Sheet: Table S4
Analysis Type:	PANTHER Overrepresentation Test (Released 20220712)
Annotation Version and Release Date:	GO Ontology database DOI: 10.5281/zenodo.6799722 Released 2022-07-01
Analyzed List:	Equus caballus
Reference List:	Equus caballus (all genes in database)
Test Type:	FISHER
Correction:	FDR
Breed	Category	Term	Equus caballus - REFLIST (20864)	Genes	Gene_List	expected	over/under	fold Enrichment	raw P-value	FDR
Jeju horse	GO_BP	G protein-coupled serotonin receptor signaling pathway (GO:0098664)	35	4	LOC111776048,LOC111776046,LOC100055521,LOC106781407	0.13	+	30.97	1.26e-05	0.00863
Jeju horse	GO_BP	G protein-coupled receptor signaling pathway, coupled to cyclic nucleotide second messenger (GO:0007187)	38	4	LOC111776048,LOC111776046,LOC100055521,LOC106781407	0.14	+	28.52	1.7e-05	0.0111
Jeju horse	GO_BP	serotonin receptor signaling pathway (GO:0007210)	39	4	LOC111776048,LOC111776046,LOC100055521,LOC106781407	0.14	+	27.79	1.87e-05	0.0117
Jeju horse	GO_BP	detection of chemical stimulus involved in sensory perception of smell (GO:0050911)	1021	40	LOC111776048,LOC100071922,LOC100053427,LOC100055129,LOC100050265,LOC111776046,LOC106781413,LOC111776084,LOC100054453,LOC100052898,LOC100055521,LOC100054498,LOC100054722,LOC106782153,LOC100055780,LOC100055353,LOC100054307,LOC100052037,LOC100055435,LOC100146388,LOC111776083,LOC100146810,LOC100146502,LOC106781433,LOC100054215,LOC111776040,LOC100053236,LOC100058772,LOC106781432,LOC100053672,LOC100052…	3.77	+	10.62	1.62e-31	2.32e-27
Jeju horse	GO_BP	sensory perception of smell (GO:0007608)	1039	40	LOC111776048,LOC100071922,LOC100053427,LOC100055129,LOC100050265,LOC111776046,LOC106781413,LOC111776084,LOC100054453,LOC100052898,LOC100055521,LOC100054498,LOC100054722,LOC106782153,LOC100055780,LOC100055353,LOC100054307,LOC100052037,LOC100055435,LOC100146388,LOC111776083,LOC100146810,LOC100146502,LOC106781433,LOC100054215,LOC111776040,LOC100053236,LOC100058772,LOC106781432,LOC100053672,LOC100052…	3.83	+	10.43	3.1e-31	2.23e-27
Jeju horse	GO_BP	detection of chemical stimulus involved in sensory perception (GO:0050907)	1063	40	LOC111776048,LOC100071922,LOC100053427,LOC100055129,LOC100050265,LOC111776046,LOC106781413,LOC111776084,LOC100054453,LOC100052898,LOC100055521,LOC100054498,LOC100054722,LOC106782153,LOC100055780,LOC100055353,LOC100054307,LOC100052037,LOC100055435,LOC100146388,LOC111776083,LOC100146810,LOC100146502,LOC106781433,LOC100054215,LOC111776040,LOC100053236,LOC100058772,LOC106781432,LOC100053672,LOC100052…	3.92	+	10.2	7.28e-31	3.49e-27
Jeju horse	GO_BP	detection of chemical stimulus (GO:0009593)	1083	40	LOC111776048,LOC100071922,LOC100053427,LOC100055129,LOC100050265,LOC111776046,LOC106781413,LOC111776084,LOC100054453,LOC100052898,LOC100055521,LOC100054498,LOC100054722,LOC106782153,LOC100055780,LOC100055353,LOC100054307,LOC100052037,LOC100055435,LOC100146388,LOC111776083,LOC100146810,LOC100146502,LOC106781433,LOC100054215,LOC111776040,LOC100053236,LOC100058772,LOC106781432,LOC100053672,LOC100052…	4	+	10.01	1.46e-30	5.24e-27
Jeju horse	GO_BP	detection of stimulus involved in sensory perception (GO:0050906)	1111	40	LOC111776048,LOC100071922,LOC100053427,LOC100055129,LOC100050265,LOC111776046,LOC106781413,LOC111776084,LOC100054453,LOC100052898,LOC100055521,LOC100054498,LOC100054722,LOC106782153,LOC100055780,LOC100055353,LOC100054307,LOC100052037,LOC100055435,LOC100146388,LOC111776083,LOC100146810,LOC100146502,LOC106781433,LOC100054215,LOC111776040,LOC100053236,LOC100058772,LOC106781432,LOC100053672,LOC100052…	4.1	+	9.76	3.78e-30	1.09e-26
Jeju horse	GO_BP	sensory perception of chemical stimulus (GO:0007606)	1136	40	LOC111776048,LOC100071922,LOC100053427,LOC100055129,LOC100050265,LOC111776046,LOC106781413,LOC111776084,LOC100054453,LOC100052898,LOC100055521,LOC100054498,LOC100054722,LOC106782153,LOC100055780,LOC100055353,LOC100054307,LOC100052037,LOC100055435,LOC100146388,LOC111776083,LOC100146810,LOC100146502,LOC106781433,LOC100054215,LOC111776040,LOC100053236,LOC100058772,LOC106781432,LOC100053672,LOC100052…	4.19	+	9.54	8.65e-30	2.07e-26
Jeju horse	GO_BP	detection of stimulus (GO:0051606)	1185	40	LOC111776048,LOC100071922,LOC100053427,LOC100055129,LOC100050265,LOC111776046,LOC106781413,LOC111776084,LOC100054453,LOC100052898,LOC100055521,LOC100054498,LOC100054722,LOC106782153,LOC100055780,LOC100055353,LOC100054307,LOC100052037,LOC100055435,LOC100146388,LOC111776083,LOC100146810,LOC100146502,LOC106781433,LOC100054215,LOC111776040,LOC100053236,LOC100058772,LOC106781432,LOC100053672,LOC100052…	4.37	+	9.15	4.16e-29	8.54e-26
Jeju horse	GO_BP	sensory perception (GO:0007600)	1407	41	LOC111776048,LOC100071922,LOC100053427,LOC100055129,LOC100050265,LOC111776046,LOC106781413,CDH23,LOC111776084,LOC100054453,LOC100052898,LOC100055521,LOC100054498,LOC100054722,LOC106782153,LOC100055780,LOC100055353,LOC100054307,LOC100052037,LOC100055435,LOC100146388,LOC111776083,LOC100146810,LOC100146502,LOC106781433,LOC100054215,LOC111776040,LOC100053236,LOC100058772,LOC106781432,LOC100053672,LOC…	5.19	+	7.9	1.6e-27	2.87e-24
Jeju horse	GO_BP	G protein-coupled receptor signaling pathway (GO:0007186)	1712	41	LOC111776048,LOC100071922,LOC100053427,LOC100055129,LOC100050265,LOC111776046,LOC106781413,LOC111776084,LOC100054453,LOC100052898,LOC100055521,LOC100054498,LOC100054722,LOC106782153,LOC100055780,LOC100055353,LOC100054307,LOC100052037,LOC100055435,LOC100146388,LOC111776083,LOC100146810,LOC100146502,LOC106781433,LOC100054215,LOC111776040,LOC100053236,LOC100058772,LOC106781432,LOC100053672,LOC100052…	6.32	+	6.49	2.57e-24	3.7e-21
Jeju horse	GO_BP	nervous system process (GO:0050877)	1759	42	LOC111776048,LOC100071922,LOC100053427,LOC100055129,LOC100050265,LOC111776046,LOC106781413,CDH23,LOC111776084,LOC100054453,LOC100052898,LOC100055521,LOC100054498,LOC100054722,LOC106782153,LOC100055780,LOC100055353,LOC100054307,LOC100052037,LOC100055435,LOC100146388,LOC111776083,LOC100146810,LOC100146502,LOC106781433,LOC100054215,LOC111776040,LOC100053236,LOC100058772,LOC106781432,LOC100053672,LOC…	6.49	+	6.47	5.68e-25	9.07e-22
Jeju horse	GO_BP	system process (GO:0003008)	2145	43	LOC111776048,LOC100071922,LOC100053427,LOC100055129,LOC100050265,LOC111776046,LOC106781413,CDH23,LOC111776084,LOC100054453,LOC100052898,LOC100055521,LOC100054498,LOC100054722,LOC106782153,LOC100055780,LOC100055353,LOC100054307,LOC100052037,LOC100055435,LOC100146388,LOC111776083,LOC100146810,LOC100146502,LOC106781433,LOC100054215,LOC111776040,LOC100053236,LOC100058772,LOC106781432,LOC100053672,LOC…	7.92	+	5.43	1.02e-22	1.33e-19
Jeju horse	GO_BP	response to chemical (GO:0042221)	3649	44	LOC111776048,LOC100071922,LOC100053427,LOC100055129,SLC12A6,LOC100050265,LOC111776046,LOC106781413,LOC111776084,LOC100054453,LOC100052898,GSTA3,LOC100055521,LOC100054498,LOC100054722,LOC106782153,LOC100055780,LOC100055353,LOC100054307,LOC100052037,LOC100055435,LOC100146388,LOC111776083,LOC100146810,LOC100146502,GRAMD1B,LOC106781433,LOC100054215,LOC111776040,LOC100053236,LOC100058772,LOC106781432,…	13.47	+	3.27	7.37e-15	8.83e-12
Jeju horse	GO_BP	signal transduction (GO:0007165)	4609	45	LOC111776048,LOC100071922,LOC100053427,LOC100055129,LOC100050265,LOC111776046,LOC106781413,ZWINT,LOC111776084,LOC100054453,LOC100052898,LOC100055521,LOC100054498,LOC100054722,LOC106782153,LOC100055780,LOC100055353,LOC100054307,LOC100052037,LOC100055435,LOC100146388,LOC111776083,LOC100146810,LOC100146502,LOC106781433,LOC100054215,LOC111776040,LOC100053236,LOC100058772,LOC106781432,LOC100053672,LOC…	17.01	+	2.65	6.72e-12	7.43e-09
Jeju horse	GO_BP	signaling (GO:0023052)	4860	46	LOC111776048,LOC100071922,LOC100053427,LOC100055129,SLC12A6,LOC100050265,LOC111776046,LOC106781413,ZWINT,LOC111776084,LOC100054453,LOC100052898,LOC100055521,LOC100054498,LOC100054722,LOC106782153,LOC100055780,LOC100055353,LOC100054307,LOC100052037,LOC100055435,LOC100146388,LOC111776083,LOC100146810,LOC100146502,LOC106781433,LOC100054215,LOC111776040,LOC100053236,LOC100058772,LOC106781432,LOC10005…	17.94	+	2.56	9.38e-12	9.63e-09
Jeju horse	GO_BP	cell communication (GO:0007154)	4952	46	LOC111776048,LOC100071922,LOC100053427,LOC100055129,SLC12A6,LOC100050265,LOC111776046,LOC106781413,ZWINT,LOC111776084,LOC100054453,LOC100052898,LOC100055521,LOC100054498,LOC100054722,LOC106782153,LOC100055780,LOC100055353,LOC100054307,LOC100052037,LOC100055435,LOC100146388,LOC111776083,LOC100146810,LOC100146502,LOC106781433,LOC100054215,LOC111776040,LOC100053236,LOC100058772,LOC106781432,LOC10005…	18.28	+	2.52	1.86e-11	1.78e-08
Jeju horse	GO_BP	multicellular organismal process (GO:0032501)	5482	45	LOC111776048,LOC100071922,LOC100053427,LOC100055129,LOC100050265,LOC111776046,LOC106781413,CDH23,LOC111776084,LOC100054453,LOC100052898,LOC100055521,LOC100054498,LOC100054722,LOC106782153,LOC100055780,LOC100055353,NAGLU,LOC100054307,LOC100052037,LOC100055435,LOC100146388,LOC111776083,LOC100146810,LOC100146502,LOC106781433,LOC100054215,LOC111776040,LOC100053236,LOC100058772,LOC106781432,LOC1000536…	20.23	+	2.22	4.45e-09	3.55e-06
Jeju horse	GO_BP	cellular response to stimulus (GO:0051716)	5968	48	LOC111776048,LOC100071922,LOC100053427,LOC100055129,SLC12A6,LOC100050265,LOC111776046,LOC106781413,ZWINT,LOC111776084,LOC100054453,LOC100052898,GSTA3,LOC100055521,LOC100054498,LOC100054722,LOC106782153,LOC100055353,LOC100055780,LOC100054307,LOC100052037,LOC100055435,LOC100146388,LOC111776083,LOC100146810,LOC100146502,GRAMD1B,LOC106781433,LOC100054215,LOC111776040,LOC100053236,LOC100058772,LOC1067…	22.03	+	2.18	1.01e-09	9.07e-07
Jeju horse	GO_BP	response to stimulus (GO:0050896)	7140	52	LOC111776048,LOC100071922,C2,LOC100053427,LOC100055129,SLC12A6,LOC100050265,HDAC9,LOC111776046,LOC106781413,ZWINT,LOC111776084,LOC100054453,LOC100052898,GSTA3,LOC100055521,LOC100054498,LOC100054722,LOC106782153,LOC100055353,LOC100055780,LOC100059239,LOC100054307,LOC100052037,LOC100055435,CFB,LOC100146388,LOC111776083,LOC100146810,LOC100146502,GRAMD1B,LOC106781433,LOC100054215,LOC111776040,LOC1000…	26.35	+	1.97	3.74e-09	3.16e-06
Jeju horse	GO_BP	biological regulation (GO:0065007)	11479	64	LOC111776048,LOC100071922,C2,LOC100053427,LOC100055129,SLC12A6,LOC100050265,HDAC9,LOC111776046,ATP6V0A1,LOC106781413,ZWINT,CDH23,LOC111776084,LOC100054453,LOC100052898,LOC100055521,LOC100054498,ZBTB12,LOC100054722,LOC106782153,LOC100055353,LOC100055780,LOC100059239,NELFE,TMEM170B,RETREG3,PSMC3IP,LOC100054307,LOC100052037,LOC100055435,CFB,LOC100146388,LOC111776083,LOC100146810,LOC100146502,GRAMD1B…	42.36	+	1.51	3.82e-07	0.000289
Jeju horse	GO_BP	regulation of biological process (GO:0050789)	10762	60	LOC111776048,LOC100071922,C2,LOC100053427,LOC100055129,LOC100050265,HDAC9,LOC111776046,ATP6V0A1,LOC106781413,ZWINT,LOC111776084,LOC100054453,LOC100052898,LOC100055521,LOC100054498,ZBTB12,LOC100054722,LOC106782153,LOC100055353,LOC100055780,LOC100059239,NELFE,TMEM170B,RETREG3,PSMC3IP,LOC100054307,LOC100052037,LOC100055435,CFB,LOC100146388,LOC111776083,LOC100146810,LOC100146502,LOC106781433,SKIV2L,L…	39.72	+	1.51	2.96e-06	0.00213
Jeju horse	GO_BP	regulation of cellular process (GO:0050794)	10163	56	LOC111776048,LOC100071922,C2,LOC100053427,LOC100055129,LOC100050265,HDAC9,LOC111776046,ATP6V0A1,LOC106781413,ZWINT,LOC111776084,LOC100054453,LOC100052898,LOC100055521,LOC100054498,ZBTB12,LOC100054722,LOC106782153,LOC100055353,LOC100055780,NELFE,TMEM170B,RETREG3,PSMC3IP,LOC100054307,LOC100052037,LOC100055435,LOC100146388,LOC111776083,LOC100146810,LOC100146502,LOC106781433,LOC100054215,LOC111776040…	37.51	+	1.49	2.84e-05	0.017
Jeju horse	GO_MF	G protein-coupled serotonin receptor activity (GO:0004993)	35	4	LOC111776048,LOC111776046,LOC100055521,LOC106781407	0.13	+	30.97	1.26e-05	0.00799
Jeju horse	GO_MF	serotonin receptor activity (GO:0099589)	35	4	LOC111776048,LOC111776046,LOC100055521,LOC106781408	0.13	+	30.97	1.26e-05	0.00699
Jeju horse	GO_MF	odorant binding (GO:0005549)	280	29	NOP10,TUBG2,ZNF385B,ZBTB12,COASY,NELFE,PSMC3IP,GRAMD1B,SKIV2L,HSD17B1,DGKB,GRSF1,DXO,PRKG1,MLX	1.03	+	28.06	1.48e-33	6.55e-30
Jeju horse	GO_MF	G protein-coupled amine receptor activity (GO:0008227)	58	4	LOC111776048,LOC111776046,LOC100055521,LOC106781407	0.21	+	18.69	8.02e-05	0.0324
Jeju horse	GO_MF	olfactory receptor activity (GO:0004984)	1020	40	LOC111776048,LOC100071922,LOC100053427,LOC100055129,LOC100050265,LOC111776046,LOC106781413,LOC111776084,LOC100054453,LOC100052898,LOC100055521,LOC100054498,LOC100054722,LOC106782153,LOC100055780,LOC100055353,LOC100054307,LOC100052037,LOC100055435,LOC100146388,LOC111776083,LOC100146810,LOC100146502,LOC106781433,LOC100054215,LOC111776040,LOC100053236,LOC100058772,LOC106781432,LOC100053672,LOC100052…	3.76	+	10.63	1.56e-31	3.46e-28
Jeju horse	GO_MF	G protein-coupled receptor activity (GO:0004930)	1445	40	LOC111776048,LOC100071922,LOC100053427,LOC100055129,LOC100050265,LOC111776046,LOC106781413,LOC111776084,LOC100054453,LOC100052898,LOC100055521,LOC100054498,LOC100054722,LOC106782153,LOC100055780,LOC100055353,LOC100054307,LOC100052037,LOC100055435,LOC100146388,LOC111776083,LOC100146810,LOC100146502,LOC106781433,LOC100054215,LOC111776040,LOC100053236,LOC100058772,LOC106781432,LOC100053672,LOC100052…	5.33	+	7.5	6.38e-26	9.44e-23
Jeju horse	GO_MF	transmembrane signaling receptor activity (GO:0004888)	1841	40	LOC111776048,LOC100071922,LOC100053427,LOC100055129,LOC100050265,LOC111776046,LOC106781413,LOC111776084,LOC100054453,LOC100052898,LOC100055521,LOC100054498,LOC100054722,LOC106782153,LOC100055780,LOC100055353,LOC100054307,LOC100052037,LOC100055435,LOC100146388,LOC111776083,LOC100146810,LOC100146502,LOC106781433,LOC100054215,LOC111776040,LOC100053236,LOC100058772,LOC106781432,LOC100053672,LOC100052…	6.79	+	5.89	4.35e-22	4.83e-19
Jeju horse	GO_MF	signaling receptor activity (GO:0038023)	2006	40	LOC111776048,LOC100071922,LOC100053427,LOC100055129,LOC100050265,LOC111776046,LOC106781413,LOC111776084,LOC100054453,LOC100052898,LOC100055521,LOC100054498,LOC100054722,LOC106782153,LOC100055780,LOC100055353,LOC100054307,LOC100052037,LOC100055435,LOC100146388,LOC111776083,LOC100146810,LOC100146502,LOC106781433,LOC100054215,LOC111776040,LOC100053236,LOC100058772,LOC106781432,LOC100053672,LOC100052…	7.4	+	5.4	9.51e-21	8.44e-18
Jeju horse	GO_MF	molecular transducer activity (GO:0060089)	2006	40	LOC111776048,LOC100071922,LOC100053427,LOC100055129,LOC100050265,LOC111776046,LOC106781413,LOC111776084,LOC100054453,LOC100052898,LOC100055521,LOC100054498,LOC100054722,LOC106782153,LOC100055780,LOC100055353,LOC100054307,LOC100052037,LOC100055435,LOC100146388,LOC111776083,LOC100146810,LOC100146502,LOC106781433,LOC100054215,LOC111776040,LOC100053236,LOC100058772,LOC106781432,LOC100053672,LOC100052…	7.4	+	5.4	9.51e-21	7.04e-18
Jeju horse	GO_MF	molecular_function (GO:0003674)	15732	72	LOC111776048,LOC100071922,C2,LOC100053427,LOC100055129,SLC12A6,LOC100050265,HDAC9,LOC111776046,ATP6V0A1,NOP10,LOC106781413,ZWINT,TUBG2,CDH23,ZNF385B,LOC111776084,MPRIP,LOC100054453,LOC100052898,GSTA3,LOC100055521,LOC100054498,ZBTB12,COASY,LOC100054722,LOC106782153,LOC100055353,LOC100055780,LOC100059239,NELFE,NAGLU,RETREG3,PSMC3IP,LOC100054307,LOC100052037,LOC100055435,CFB,LOC100146388,LPCAT4,LOC1…	58.06	+	1.24	5.19e-05	0.0256
Jeju horse	GO_MF	Unclassified (UNCLASSIFIED)	5132	5	EBNA1BP2,FAM183A,TMEM170B,NUTM1,ROBO2	18.94	-	0.26	5.19e-05	0.0231
Jeju horse	GO_CC	plasma membrane (GO:0005886)	4970	50	LOC111776048,LOC100071922,LOC100053427,LOC100055129,SLC12A6,LOC100050265,LOC111776046,ATP6V0A1,LOC106781413,CDH23,LOC111776084,LOC100054453,LOC100052898,LOC100055521,LOC100054498,LOC100054722,LOC106782153,LOC100055353,LOC100055780,NELFE,TMEM170B,LOC100054307,LOC100052037,LOC100055435,LOC100146388,LOC111776083,LOC100146502,GRAMD1B,NCAM2,LOC106781433,LOC100054215,LOC111776040,LOC100053236,LOC100058…	18.34	+	2.73	2.73e-14	5.08e-11
Jeju horse	GO_CC	cell periphery (GO:0071944)	5368	50	LOC111776048,LOC100071922,LOC100053427,LOC100055129,SLC12A6,LOC100050265,LOC111776046,ATP6V0A1,LOC106781413,CDH23,LOC111776084,LOC100054453,LOC100052898,LOC100055521,LOC100054498,LOC100054722,LOC106782153,LOC100055353,LOC100055780,NELFE,TMEM170B,LOC100054307,LOC100052037,LOC100055435,LOC100146388,LOC111776083,LOC100146502,GRAMD1B,NCAM2,LOC106781433,LOC100054215,LOC111776040,LOC100053236,LOC100058…	19.81	+	2.52	6.5e-13	6.05e-10
Jeju horse	GO_CC	integral component of membrane (GO:0016021)	6060	49	LOC111776048,LOC100071922,LOC100053427,LOC100055129,SLC12A6,LOC100050265,LOC111776046,ATP6V0A1,LOC106781413,CDH23,LOC111776084,LOC100054453,LOC100052898,LOC100055521,LOC100054498,LOC100054722,LOC106782153,LOC100055353,LOC100055780,TMEM170B,RETREG3,LOC100054307,LOC100052037,LOC100055435,LOC100146388,LPCAT4,LOC111776083,LOC100146810,LOC100146502,GRAMD1B,NCAM2,LOC106781433,LOC100054215,LOC111776040,…	22.36	+	2.19	4.54e-10	2.82e-07
Jeju horse	GO_CC	intrinsic component of membrane (GO:0031224)	6141	49	LOC111776048,LOC100071922,LOC100053427,LOC100055129,SLC12A6,LOC100050265,LOC111776046,ATP6V0A1,LOC106781413,CDH23,LOC111776084,LOC100054453,LOC100052898,LOC100055521,LOC100054498,LOC100054722,LOC106782153,LOC100055353,LOC100055780,TMEM170B,RETREG3,LOC100054307,LOC100052037,LOC100055435,LOC100146388,LPCAT4,LOC111776083,LOC100146810,LOC100146502,GRAMD1B,NCAM2,LOC106781433,LOC100054215,LOC111776040,…	22.66	+	2.16	6.59e-10	3.07e-07
Jeju horse	GO_CC	membrane (GO:0016020)	8737	55	LOC111776048,LOC100071922,LOC100053427,LOC100055129,SLC12A6,LOC100050265,LOC111776046,ATP6V0A1,LOC106781413,CDH23,LOC111776084,LOC100054453,LOC100052898,LOC100055521,LOC100054498,LOC100054722,LOC106782153,LOC100055353,LOC100055780,NELFE,TMEM170B,RETREG3,LOC100054307,LOC100052037,LOC100055435,LOC100146388,LPCAT4,LOC111776083,LOC100146810,LOC100146502,GRAMD1B,NCAM2,LOC106781433,LOC100054215,LOC1117…	32.24	+	1.71	3.02e-07	0.000112
Jeju horse	GO_CC	organelle (GO:0043226)	11016	24	EBNA1BP2,HDAC9,FAM183A,ATP6V0A1,NOP10,ZWINT,TUBG2,CDH23,MPRIP,ZBTB12,COASY,NELFE,NAGLU,RETREG3,PSMC3IP,LPCAT4,GRAMD1B,NCAM2,MOB1B,GRSF1,DXO,PRKG1,MLX,PPP3CA	40.66	-	0.59	0.000206	0.048
Jeju horse	GO_CC	intracellular organelle (GO:0043229)	10726	22	EBNA1BP2,HDAC9,ATP6V0A1,NOP10,ZWINT,TUBG2,MPRIP,ZBTB12,COASY,NELFE,NAGLU,PSMC3IP,RETREG3,LPCAT4,GRAMD1B,NCAM2,MOB1B,GRSF1,DXO,PRKG1,MLX,PPP3CA	39.59	-	0.56	7.93e-05	0.0211
Jeju horse	GO_CC	intracellular anatomical structure (GO:0005622)	12352	25	EBNA1BP2,HDAC9,ATP6V0A1,NOP10,ZWINT,TUBG2,MPRIP,GSTA3,ZBTB12,COASY,NELFE,NAGLU,RETREG3,PSMC3IP,LPCAT4,GRAMD1B,NCAM2,SKIV2L,HSD17B1,MOB1B,GRSF1,DXO,PRKG1,MLX,PPP3CA	45.59	-	0.55	3.53e-06	0.0011
Thoroughbred	GO_BP	detection of chemical stimulus involved in sensory perception of smell (GO:0050911)	1021	82	LOC111776048,LOC100071922,LOC111774536,LOC100070120,LOC100053427,LOC100055129,LOC100050265,LOC111776046,LOC100058863,LOC100147393,LOC100059213,LOC106781413,LOC100072533,LOC111776084,LOC100070142,LOC100072526,LOC100070134,LOC100054453,LOC100057631,LOC100052898,LOC100058903,LOC100055521,LOC100054498,LOC100071258,LOC100054722,LOC106782153,LOC100055353,LOC100055780,LOC100071996,LOC100059132,LOC100069…	36.95	+	2.22	1.07e-10	7.71e-07
Thoroughbred	GO_BP	sensory perception of smell (GO:0007608)	1039	83	LOC111776048,LOC100071922,LOC111774536,LOC100070120,LOC100053427,LOC100055129,LOC100050265,LOC111776046,LOC100058863,LOC100147393,LOC100059213,LOC106781413,LOC100072533,LOC111776084,LOC100070142,LOC100072526,LOC100070134,LOC100054453,LOC100057631,LOC100052898,LOC100058903,LOC100055521,LOC100054498,LOC100071258,LOC100054722,LOC106782153,LOC100055353,LOC100055780,LOC100071996,LOC100059132,LOC100069…	37.6	+	2.21	9.19e-11	1.32e-06
Thoroughbred	GO_BP	detection of chemical stimulus involved in sensory perception (GO:0050907)	1063	82	LOC111776048,LOC100071922,LOC111774536,LOC100070120,LOC100053427,LOC100055129,LOC100050265,LOC111776046,LOC100058863,LOC100147393,LOC100059213,LOC106781413,LOC100072533,LOC111776084,LOC100070142,LOC100072526,LOC100070134,LOC100054453,LOC100057631,LOC100052898,LOC100058903,LOC100055521,LOC100054498,LOC100071258,LOC100054722,LOC106782153,LOC100055353,LOC100055780,LOC100071996,LOC100059132,LOC100069…	38.47	+	2.13	7.42e-10	3.56e-06
Thoroughbred	GO_BP	detection of chemical stimulus (GO:0009593)	1083	82	LOC111776048,LOC100071922,LOC111774536,LOC100070120,LOC100053427,LOC100055129,LOC100050265,LOC111776046,LOC100058863,LOC100147393,LOC100059213,LOC106781413,LOC100072533,LOC111776084,LOC100070142,LOC100072526,LOC100070134,LOC100054453,LOC100057631,LOC100052898,LOC100058903,LOC100055521,LOC100054498,LOC100071258,LOC100054722,LOC106782153,LOC100055353,LOC100055780,LOC100071996,LOC100059132,LOC100069…	39.19	+	2.09	1.8e-09	6.48e-06
Thoroughbred	GO_BP	detection of stimulus involved in sensory perception (GO:0050906)	1111	83	LOC111776048,LOC100071922,LOC111774536,REEP6,LOC100070120,LOC100053427,LOC100055129,LOC100050265,LOC111776046,LOC100058863,LOC100147393,LOC100059213,LOC106781413,LOC100072533,LOC111776084,LOC100070142,LOC100072526,LOC100070134,LOC100054453,LOC100057631,LOC100052898,LOC100058903,LOC100055521,LOC100054498,LOC100071258,LOC100054722,LOC106782153,LOC100055353,LOC100055780,LOC100071996,LOC100059132,LOC…	40.2	+	2.06	1.84e-09	5.28e-06
Thoroughbred	GO_BP	sensory perception of chemical stimulus (GO:0007606)	1136	83	LOC111776048,LOC100071922,LOC111774536,LOC100070120,LOC100053427,LOC100055129,LOC100050265,LOC111776046,LOC100058863,LOC100147393,LOC100059213,LOC106781413,LOC100072533,LOC111776084,LOC100070142,LOC100072526,LOC100070134,LOC100054453,LOC100057631,LOC100052898,LOC100058903,LOC100055521,LOC100054498,LOC100071258,LOC100054722,LOC106782153,LOC100055353,LOC100055780,LOC100071996,LOC100059132,LOC100069…	41.11	+	2.02	4.7e-09	1.13e-05
Thoroughbred	GO_BP	detection of stimulus (GO:0051606)	1185	84	LOC111776048,LOC100071922,LOC111774536,REEP6,LOC100070120,LOC100053427,PIEZO1,LOC100055129,LOC100050265,LOC111776046,LOC100058863,LOC100147393,LOC100059213,LOC106781413,LOC100072533,LOC111776084,LOC100070142,LOC100072526,LOC100070134,LOC100054453,LOC100057631,LOC100052898,LOC100058903,LOC100055521,LOC100054498,LOC100071258,LOC100054722,LOC106782153,LOC100055353,LOC100055780,LOC100071996,LOC100059…	42.88	+	1.96	1.46e-08	2.99e-05
Thoroughbred	GO_BP	sensory perception (GO:0007600)	1407	91	LOC111776048,LOC100071922,LOC111774536,REEP6,LOC100070120,LOC100053427,LOC100055129,LOC100050265,LOC111776046,LOC100058863,LOC100147393,LOC100059213,LOC106781413,LAMB2,LOC100072533,CDH23,LOC111776084,LOC100070142,LOC100072526,LOC100070134,LOC100054453,LOC100057631,LOC100052898,LOC100058903,LOC100055521,LOC100054498,LOC100071258,LOC100054722,LOC106782153,LOC100055353,LOC100055780,LOC100071996,CNTN…	50.91	+	1.79	2.47e-07	0.000395
Thoroughbred	GO_BP	G protein-coupled receptor signaling pathway (GO:0007186)	1712	110	LOC111776048,LOC100071922,LOC111774536,LOC100070120,LOC100053427,GRM3,LOC100055129,LOC100050265,LOC111776046,LOC100058863,ADCYAP1R1,LOC100147393,TBXA2R,LOC100059213,LOC106781413,GPR22,LOC100072533,LOC111776084,CRHR1,LOC100070142,LOC100072526,LOC100070134,LOC100054453,LOC100057631,LOC100052898,ADGRG7,LOC100058903,LOC100055521,LOC100054498,LOC100071258,LOC100050529,LOC100054722,LOC106782153,LOC1000…	61.95	+	1.78	1.52e-08	2.74e-05
Thoroughbred	GO_BP	nervous system process (GO:0050877)	1759	104	LOC111776048,LOC100071922,LOC111774536,REEP6,LOC100070120,LOC100053427,LOC100055129,LOC100050265,LOC111776046,LOC100058863,LOC100147393,LOC100059213,DNAH11,LOC106781413,LAMB2,LOC100072533,CDH23,LOC111776084,LOC100070142,LOC100072526,LOC100070134,LOC100054453,LOC100057631,LOC100052898,LOC100058903,LOC100055521,LOC100054498,LOC100071258,LOC100054722,LOC106782153,LOC100055780,LOC100055353,LOC1000719…	63.65	+	1.63	1.69e-06	0.00221
Thoroughbred	GO_BP	system process (GO:0003008)	2145	121	LOC111776048,LOC100071922,LOC111774536,REEP6,LOC100070120,LOC100053427,LOC100055129,LOC100050265,LOC111776046,LOC100058863,PTGS2,LOC100147393,TBXA2R,LOC100059213,DNAH11,LOC106781413,LAMB2,LOC100072533,CDH23,SGCZ,LOC111776084,CRHR1,LOC100070142,LOC100072526,LOC100070134,LOC100054453,LOC100057631,LOC100052898,LOC100058903,LOC100055521,LOC100054498,LOC100071258,MYLPF,TFAP2B,LOC100054722,LOC106782153…	77.62	+	1.56	2.08e-06	0.00249
Thoroughbred	GO_BP	response to chemical (GO:0042221)	3649	180	LOC111776048,CREB3L3,LOC100071922,INPPL1,LOC111774536,UBXN6,QRICH1,LOC100069290,LOC100070120,LOC100053427,POU5F1,USP19,LOC100055129,SLC12A6,LOC100050265,LOC111776046,LOC100058863,PTGS2,RARRES2,LOC100147393,PROK2,FOXP1,TBXA2R,LOC100059213,LOC106781413,LAMB2,LOC100072533,TMEM67,NOTCH2,LOC111776084,CRHR1,LOC100070142,MIEN1,LOC100072526,LOC100070134,FOLR2,CASP1,LOC100054453,MKNK2,LOC100057631,UGGT2,G…	132.05	+	1.36	1.49e-05	0.0126
Thoroughbred	GO_BP	signal transduction (GO:0007165)	4609	222	LOC111776048,CREB3L3,LOC100071922,GUCY1B1,PRKAB2,LOC111774536,MAP2K2,APC2,QRICH1,LOC100069290,MAD1L1,LOC100059576,DTX3,PDE4D,LOC100070120,LOC100053427,UACA,TLE2,CASP1,LOC100055129,GRM3,LOC100050265,LOC111776046,LOC100058863,ADCYAP1R1,THEMIS,FYB2,ITGAL,RARRES2,LOC100147393,PCLO,TP73,TBXA2R,PRKCZ,LOC100059213,LOC106781413,ZWINT,LTB,GPR22,MPIG6B,LOC100072533,RAB39A,FGR,MAP2K5,NOTCH2,LOC111776084,CRH…	166.78	+	1.33	4.38e-06	0.00393
Thoroughbred	GO_BP	signaling (GO:0023052)	4860	233	LOC111776048,CREB3L3,LOC100071922,GUCY1B1,PRKAB2,LOC111774536,MAP2K2,APC2,QRICH1,LOC100069290,MAD1L1,LOC100059576,DTX3,PDE4D,LOC100070120,LOC100053427,UACA,TLE2,CASP1,LOC100055129,GRM3,SLC12A6,LOC100050265,LOC111776046,LOC100058863,ADCYAP1R1,THEMIS,FYB2,ITGAL,RARRES2,LOC100147393,PCLO,TP73,TBXA2R,PRKCZ,LOC100059213,LOC106781413,ZWINT,LTB,GPR22,MPIG6B,LOC100072533,RAB39A,FGR,NTN4,MAP2K5,NOTCH2,LOC…	175.87	+	1.32	2.85e-06	0.00273
Thoroughbred	GO_BP	cell communication (GO:0007154)	4952	237	LOC111776048,CREB3L3,LOC100071922,GUCY1B1,PRKAB2,LOC111774536,MAP2K2,APC2,QRICH1,LOC100069290,MAD1L1,LOC100059576,DTX3,PDE4D,LOC100070120,LOC100053427,UACA,TLE2,CASP1,LOC100055129,GRM3,SLC12A6,LOC100050265,LOC111776046,LOC100058863,ADCYAP1R1,THEMIS,FYB2,ITGAL,RARRES2,LOC100147393,PCLO,TP73,TBXA2R,PRKCZ,LOC100059213,LOC106781413,ZWINT,LTB,GPR22,MPIG6B,LOC100072533,RAB39A,FGR,NTN4,MAP2K5,NOTCH2,LOC…	179.2	+	1.32	2.64e-06	0.00271
Thoroughbred	GO_BP	cellular response to stimulus (GO:0051716)	5968	277	LOC111776048,CREB3L3,LOC100071922,GUCY1B1,PRKAB2,LOC111774536,UBXN6,MAP2K2,APC2,QRICH1,LOC100069290,MAD1L1,LOC100059576,DTX3,PDE4D,LOC100070120,LOC100053427,UACA,TLE2,POU5F1,PIEZO1,USP19,CASP1,LOC100055129,GRM3,SLC12A6,LOC100050265,LOC111776046,LOC100058863,ADCYAP1R1,SIRT6,THEMIS,PTGS2,FYB2,ITGAL,RARRES2,LOC100147393,AP3D1,PCLO,TP73,FOXP1,TBXA2R,BRIP1,PRKCZ,LOC100059213,LOC106781413,PRMT6,ZWINT,M…	215.96	+	1.28	2.47e-06	0.00273
Thoroughbred	GO_BP	regulation of cellular process (GO:0050794)	10163	427	LOC111776048,CREB3L3,LOC100071922,KIF9,GUCY1B1,PRKAB2,INPPL1,LOC111774536,MAP2K2,APC2,QRICH1,LOC100069290,LOC111767395,DNAJC27,MAD1L1,LOC100059576,DTX3,PDE4D,LOC100070120,STXBP6,UACA,LOC100053427,TLE2,POU5F1,PIEZO1,USP19,CASP1,LOC100055129,GRM3,AVEN,LOC100050265,HDAC9,LOC111776046,CDK6,LOC100058863,ADCYAP1R1,SIRT6,THEMIS,FYB2,RFX6,ZGLP1,CCDC125,ITGAL,RARRES2,LOC100147393,AP3D1,PCLO,PROK2,TP73,FOX…	367.77	+	1.16	2.34e-05	0.0187
Thoroughbred	GO_BP	cellular process (GO:0009987)	14043	572	LOC111776048,CREB3L3,MRPS36,BTD,LOC100071922,KIF9,GUCY1B1,CARM1,PRKAB2,INPPL1,LOC111774536,UBXN6,MAP2K2,APC2,RSPH4A,QRICH1,LOC100069290,DNAJC15,ANAPC16,PHGDH,DNAJC27,KIF22,MAD1L1,GNPTAB,LOC100059576,DTX3,PDE4D,LOC100070120,STXBP6,UACA,LOC100053427,TLE2,POU5F1,ARL14,PIEZO1,USP19,CASP1,LOC100055129,GRM3,PTPRJ,SLC12A6,PFKFB4,LOC100050265,HDAC9,LOC111776046,CDK6,LOC100058863,ADCYAP1R1,SIRT6,THEMIS,IC…	508.17	+	1.13	7.03e-07	0.00101
Thoroughbred	GO_MF	odorant binding (GO:0005549)	280	36	LOC100053427,LOC100055129,LOC100050265,LOC106781413,LOC100072533,LOC111776084,LOC100072526,LOC100054453,LOC100057631,LOC100052898,LOC100054498,LOC100054722,LOC100055780,LOC100055353,LOC100054307,LOC100052037,LOC100072522,LOC100055435,LOC100146388,LOC111776083,LOC100146810,LOC100146502,LOC106781428,LOC100070187,LOC106781433,LOC106781432,LOC100053672,LOC100052341,LOC100053768,LOC100054355,LOC111776…	10.13	+	3.55	5e-10	7.4e-07
Thoroughbred	GO_MF	olfactory receptor activity (GO:0004984)	1020	82	LOC111776048,LOC100071922,LOC111774536,LOC100070120,LOC100053427,LOC100055129,LOC100050265,LOC111776046,LOC100058863,LOC100147393,LOC100059213,LOC106781413,LOC100072533,LOC111776084,LOC100070142,LOC100072526,LOC100070134,LOC100054453,LOC100057631,LOC100052898,LOC100058903,LOC100055521,LOC100054498,LOC100071258,LOC100054722,LOC106782153,LOC100055353,LOC100055780,LOC100071996,LOC100059132,LOC100069…	36.91	+	2.22	1.05e-10	4.65e-07
Thoroughbred	GO_MF	G protein-coupled receptor activity (GO:0004930)	1445	103	LOC111776048,LOC100071922,LOC111774536,LOC100070120,LOC100053427,GRM3,LOC100055129,LOC100050265,LOC111776046,LOC100058863,ADCYAP1R1,LOC100147393,TBXA2R,LOC100059213,LOC106781413,GPR22,LOC100072533,LOC111776084,CRHR1,LOC100070142,LOC100072526,LOC100070134,LOC100054453,LOC100057631,LOC100052898,ADGRG7,LOC100058903,LOC100055521,LOC100054498,LOC100071258,LOC100050529,LOC100054722,LOC106782153,LOC1000…	52.29	+	1.97	2.22e-10	4.93e-07
Thoroughbred	GO_MF	transmembrane signaling receptor activity (GO:0004888)	1841	115	LOC111776048,LOC100071922,LOC111774536,LOC100070120,LOC100053427,GRM3,LOC100055129,LOC100050265,LOC111776046,LOC100058863,ADCYAP1R1,ITGAL,LOC100147393,TBXA2R,LOC100059213,LOC106781413,GPR22,LOC100072533,LOC111776084,CRHR1,LOC100070142,LOC100072526,LOC100070134,LOC100054453,LOC100057631,LOC100052898,ADGRG7,LOC100058903,LOC100055521,LOC100054498,LOC100071258,LOC100050529,LOC100054722,LOC106782153,G…	66.62	+	1.73	2.2e-08	2.44e-05
Thoroughbred	GO_MF	signaling receptor activity (GO:0038023)	2006	120	LOC111776048,LOC100071922,LOC111774536,LOC100070120,LOC100053427,GRM3,LOC100055129,LOC100050265,LOC111776046,LOC100058863,ADCYAP1R1,OGFRL1,ITGAL,LOC100147393,TBXA2R,LOC100059213,LOC106781413,GPR22,LOC100072533,NOTCH2,LOC111776084,CRHR1,LOC100070142,LOC100072526,LOC100070134,FOLR2,LOC100054453,LOC100057631,LOC100052898,ADGRG7,LOC100058903,LOC100055521,LOC100054498,LOC100071258,LOC100050529,NOTCH3,…	72.59	+	1.65	1.03e-07	9.14e-05
Thoroughbred	GO_MF	molecular transducer activity (GO:0060089)	2006	120	LOC111776048,LOC100071922,LOC111774536,LOC100070120,LOC100053427,GRM3,LOC100055129,LOC100050265,LOC111776046,LOC100058863,ADCYAP1R1,OGFRL1,ITGAL,LOC100147393,TBXA2R,LOC100059213,LOC106781413,GPR22,LOC100072533,NOTCH2,LOC111776084,CRHR1,LOC100070142,LOC100072526,LOC100070134,FOLR2,LOC100054453,LOC100057631,LOC100052898,ADGRG7,LOC100058903,LOC100055521,LOC100054498,LOC100071258,LOC100050529,NOTCH3,…	72.59	+	1.65	1.03e-07	7.62e-05
Thoroughbred	GO_CC	IPAF inflammasome complex (GO:0072557)	6	5	LOC100069290,CASP1,CASP1,LOC100069322,CASP4	0.22	+	23.03	1.99e-05	0.00529
Thoroughbred	GO_CC	AIM2 inflammasome complex (GO:0097169)	7	5	LOC100069290,CASP1,CASP1,LOC100069322,CASP4	0.25	+	19.74	3.31e-05	0.0077
Thoroughbred	GO_CC	NLRP3 inflammasome complex (GO:0072559)	9	5	LOC100069290,CASP1,CASP1,LOC100069322,CASP4	0.33	+	15.35	7.89e-05	0.0163
Thoroughbred	GO_CC	plasma membrane (GO:0005886)	4970	250	LOC111776048,LOC100071922,LY6G6C,INPPL1,MAP2K2,APC2,LOC111767395,LOC100059576,PDE4D,LY6G6F,LOC100070120,STXBP6,LOC100053427,PLIN4,ARL14,PIEZO1,LOC100055129,GRM3,SLC12A6,LOC100050265,LOC111776046,LOC100058863,ADCYAP1R1,ICAM3,FYB2,ITGAL,TBXA2R,PRKCZ,LOC100059213,FAT3,LOC106781413,SYTL2,GPR22,MPIG6B,MPP4,LOC100072533,CDH23,RAB39A,FGR,SGCZ,SMIM1,TMEM67,NOTCH2,LOC111776084,CRHR1,SLC39A3,PIP5K1C,NTNG1,…	179.85	+	1.39	1.6e-08	2.98e-05
Thoroughbred	GO_CC	cell periphery (GO:0071944)	5368	264	LOC111776048,LOC100071922,LY6G6C,INPPL1,MAP2K2,APC2,LOC111767395,LOC100059576,PDE4D,LY6G6F,LOC100070120,STXBP6,LOC100053427,PLIN4,ARL14,PIEZO1,LOC100055129,GRM3,SLC12A6,LOC100050265,LOC111776046,LOC100058863,ADCYAP1R1,ICAM3,FYB2,ITGAL,RARRES2,PCLO,TBXA2R,PRKCZ,LOC100059213,FAT3,LOC106781413,SYTL2,LINGO3,LAMB2,GPR22,MPIG6B,MPP4,LOC100072533,CDH23,RAB39A,FGR,NTN4,SGCZ,SMIM1,TMEM67,NOTCH2,LOC1117760…	194.25	+	1.36	3.66e-08	3.4e-05
Thoroughbred	GO_CC	membrane (GO:0016020)	8737	388	LOC111776048,CREB3L3,LOC100071922,LY6G6C,INPPL1,LOC111774536,UBXN6,MAP2K2,APC2,ADAMDEC1,LOC111767395,REEP6,DNAJC15,INAFM2,GNPTAB,LOC100059576,PDE4D,TMEM161B,TMEM89,LY6G6F,LOC100070120,STXBP6,LOC100053427,PLIN4,ARL14,PIEZO1,USP19,LOC100055129,GRM3,PTPRJ,AVEN,SLC12A6,LOC100050265,LOC111776046,LOC100058863,ADCYAP1R1,ICAM3,PLA2G4A,PTGS2,FYB2,OGFRL1,LAYN,ITGAL,ATP5F1D,LOC100147393,AP3D1,PCLO,TBXA2R,BR…	316.16	+	1.23	2.59e-07	0.000121
Thoroughbred	GO_CC	intrinsic component of membrane (GO:0031224)	6141	271	LOC111776048,LOC100071922,LOC111774536,ADAMDEC1,LOC111767395,REEP6,DNAJC15,INAFM2,GNPTAB,LOC100059576,PDE4D,TMEM161B,TMEM89,LY6G6F,LOC100070120,LOC100053427,PIEZO1,USP19,LOC100055129,GRM3,PTPRJ,SLC12A6,LOC100050265,LOC111776046,LOC100058863,ADCYAP1R1,ICAM3,PTGS2,LAYN,ITGAL,LOC100147393,TBXA2R,LOC100059213,SEC22C,FAT3,LOC106781413,TMEM260,PEX10,ATP6V1G2,LINGO3,LTB,SLC25A20,GPR22,MPIG6B,LOC10007253…	222.22	+	1.22	0.000186	0.0347
Thoroughbred	GO_CC	cellular anatomical entity (GO:0110165)	17543	687	LOC111776048,CREB3L3,MRPS36,BTD,LOC100071922,KIF9,GUCY1B1,CARM1,LY6G6C,PRKAB2,INPPL1,C3H4orf19,LOC111774536,VWA8,LRRC61,UBXN6,MAP2K2,APC2,RSPH4A,ADAMDEC1,QRICH1,LOC100069290,LOC111767395,REEP6,DNAJC15,LOC100065039,INAFM2,ANAPC16,DNAJC27,KIF22,MAD1L1,GNPTAB,LOC100059576,DTX3,PDE4D,TMEM161B,TMEM89,LY6G6F,LOC100070120,STXBP6,UACA,LOC100053427,TLE2,PLIN4,POU5F1,ARL14,PIEZO1,USP19,CASP1,LOC100055129,G…	634.82	+	1.08	5.71e-08	3.55e-05
Thoroughbred	GO_CC	cellular_component (GO:0005575)	17666	688	LOC111776048,CREB3L3,MRPS36,BTD,LOC100071922,KIF9,GUCY1B1,CARM1,LY6G6C,PRKAB2,INPPL1,C3H4orf19,LOC111774536,VWA8,LRRC61,UBXN6,MAP2K2,APC2,RSPH4A,ADAMDEC1,QRICH1,LOC100069290,LOC111767395,REEP6,DNAJC15,LOC100065039,INAFM2,ANAPC16,DNAJC27,KIF22,MAD1L1,GNPTAB,LOC100059576,DTX3,PDE4D,TMEM161B,TMEM89,LY6G6F,LOC100070120,STXBP6,UACA,LOC100053427,TLE2,PLIN4,POU5F1,ARL14,PIEZO1,USP19,CASP1,LOC100055129,G…	639.27	+	1.08	2.71e-07	0.000101
Thoroughbred	GO_CC	Unclassified (UNCLASSIFIED)	3198	67	PHGDH,CCDC71,DUS4L,ZNF555,RFX7,ZNF768,FAM216B,TGDS,CCDC27,KLF16,TTC34,CFAP77,CA10,LOC100072716,C7H19orf25,C16H3orf62,MPND,DALRD3,LOC100629730,EPSTI1,IZUMO4,ELMOD1,FAM133B,C7H11orf52,CFAP74,TDO2,ZNF556,C26H21orf91,KLHL18,NWD2,FBRS,FAM71C,LRRC47,DOHH,C16H3orf84,COLGALT2,GIPC3,ZNF697,PABPN1L,ZNF469,SHD,LOC100629395,NUTM1,CTDSP2,ANKRD24,RGS17,GPANK1,CCDC83,SFTA2,PRSS35,MYBPC1,LOC100630522,IQCH,CCDC89…	115.73	-	0.58	2.71e-07	8.41e-05
Jeju riding horse	GO_BP	antimicrobial humoral immune response mediated by antimicrobial peptide (GO:0061844)	56	10	LOC100629426,PGLYRP3,CXCL6,CXCL8,LOC100630489,MIP-2BETA,PGLYRP4,ANG,CXCL8,PPBP	1.8	+	5.54	3.57e-05	0.0205
Jeju riding horse	GO_BP	detection of chemical stimulus involved in sensory perception of smell (GO:0050911)	1021	84	LOC111776048,LOC100071922,LOC100059656,LOC111774536,LOC100053427,LOC100055129,LOC100050265,LOC111776046,LOC100058863,LOC106781413,LOC111776084,LOC100054453,LOC100067367,LOC100072227,LOC100052898,LOC100058903,LOC100055521,LOC100054498,LOC100054722,LOC106782153,LOC100055353,LOC100055780,LOC100057175,LOC100071996,LOC100059132,LOC100069580,LOC100072254,LOC100054307,LOC100056624,LOC100052037,LOC100055…	32.88	+	2.55	4.12e-14	1.98e-10
Jeju riding horse	GO_BP	detection of chemical stimulus involved in sensory perception (GO:0050907)	1063	86	LOC111776048,LOC100071922,LOC100059656,LOC111774536,LOC100053427,LOC100055129,LOC100050265,LOC111776046,LOC100058863,LOC106781413,LOC111776084,LOC100054453,LOC100067367,LOC100056474,LOC100072227,LOC100052898,LOC100058903,LOC100055521,LOC100054498,LOC100054722,LOC106782153,LOC100055353,LOC100055780,LOC100057175,LOC100071996,LOC100059132,LOC100069580,LOC100072254,LOC100054307,LOC100056624,LOC100052…	34.24	+	2.51	3.9e-14	2.8e-10
Jeju riding horse	GO_BP	sensory perception of smell (GO:0007608)	1039	84	LOC111776048,LOC100071922,LOC100059656,LOC111774536,LOC100053427,LOC100055129,LOC100050265,LOC111776046,LOC100058863,LOC106781413,LOC111776084,LOC100054453,LOC100067367,LOC100072227,LOC100052898,LOC100058903,LOC100055521,LOC100054498,LOC100054722,LOC106782153,LOC100055353,LOC100055780,LOC100057175,LOC100071996,LOC100059132,LOC100069580,LOC100072254,LOC100054307,LOC100056624,LOC100052037,LOC100055…	33.46	+	2.51	8.35e-14	3e-10
Jeju riding horse	GO_BP	detection of chemical stimulus (GO:0009593)	1083	86	LOC111776048,LOC100071922,LOC100059656,LOC111774536,LOC100053427,LOC100055129,LOC100050265,LOC111776046,LOC100058863,LOC106781413,LOC111776084,LOC100054453,LOC100067367,LOC100056474,LOC100072227,LOC100052898,LOC100058903,LOC100055521,LOC100054498,LOC100054722,LOC106782153,LOC100055353,LOC100055780,LOC100057175,LOC100071996,LOC100059132,LOC100069580,LOC100072254,LOC100054307,LOC100056624,LOC100052…	34.88	+	2.47	1.2e-13	3.45e-10
Jeju riding horse	GO_BP	sensory perception of chemical stimulus (GO:0007606)	1136	90	LOC111776048,LOC100071922,LOC100059656,LOC111774536,LOC100053427,LOC100055129,LOC100050265,LOC111776046,LOC100058863,LOC106781413,LOC111776084,LOC100054453,LOC100067367,LOC100056474,LOC100072227,LOC100052898,LOC100058903,LOC100055521,LOC100054498,LOC100054722,LOC106782153,LOC100055353,LOC100055780,LOC100057175,LOC100071996,LOC100059132,LOC100069580,LOC100072254,EQUCABV1R922,LOC100054307,LOC100056…	36.59	+	2.46	3.08e-14	4.43e-10
Jeju riding horse	GO_BP	detection of stimulus involved in sensory perception (GO:0050906)	1111	86	LOC111776048,LOC100071922,LOC100059656,LOC111774536,LOC100053427,LOC100055129,LOC100050265,LOC111776046,LOC100058863,LOC106781413,LOC111776084,LOC100054453,LOC100067367,LOC100056474,LOC100072227,LOC100052898,LOC100058903,LOC100055521,LOC100054498,LOC100054722,LOC106782153,LOC100055353,LOC100055780,LOC100057175,LOC100071996,LOC100059132,LOC100069580,LOC100072254,LOC100054307,LOC100056624,LOC100052…	35.78	+	2.4	4.92e-13	1.18e-09
Jeju riding horse	GO_BP	detection of stimulus (GO:0051606)	1185	88	LOC111776048,LOC100071922,LOC100059656,LOC111774536,LOC100053427,LOC100055129,LOC100050265,LOC111776046,LOC100058863,PGLYRP3,LOC106781413,LOC111776084,LOC100054453,LOC100067367,LOC100056474,LOC100072227,LOC100052898,LOC100058903,LOC100055521,LOC100054498,LOC100054722,LOC106782153,LOC100055353,LOC100055780,LOC100057175,LOC100071996,LOC100059132,LOC100069580,LOC100072254,PGLYRP4,LOC100054307,LOC100…	38.17	+	2.31	1.7e-12	3.49e-09
Jeju riding horse	GO_BP	response to bacterium (GO:0009617)	527	36	LOC111767395,DEFB4B,EPX,LOC106782672,LOC100629426,PGLYRP3,RNASE10,CXCL6,LTA,NFIB,CXCL8,PRLR,TRAF6,LOC100630489,MIP-2BETA,PGLYRP4,ANG,RNASE11,MR1,MPO,CXCL8,RNASE12,ADGRB1,LRAT,TNIP2,RAG2,LPO,DGKB,PPBP,TNF,LOC102150190,NFKBIL1,LOC106782660,WNT5A,RNASE4,CXCL6	16.97	+	2.12	6.02e-05	0.0333
Jeju riding horse	GO_BP	sensory perception (GO:0007600)	1407	96	LOC111776048,LOC100071922,LOC100059656,LOC111774536,ABCA4,LOC100053427,LOC100055129,LOC100050265,LOC111776046,LOC100058863,CACNA1D,LOC106781413,CDH23,LOC111776084,LOC100054453,LOC100067367,LOC100056474,LOC100072227,LOC100052898,LOC100058903,LOC100055521,LOC100054498,LOC100054722,LOC106782153,LOC100055780,LOC100055353,LOC100057175,LOC100071996,LOC100059132,LOC100069580,LOC100072254,OTOG,EQUCABV1R9…	45.32	+	2.12	1.57e-11	2.52e-08
Jeju riding horse	GO_BP	nervous system process (GO:0050877)	1759	109	LOC111776048,LOC100071922,LOC100059656,LOC111774536,ABCA4,LOC100053427,LOC100055129,NEFL,LOC100050265,LOC111776046,LOC100058863,ZNF385A,CACNA1D,LOC106781413,CDH23,LOC111776084,LOC100054453,LOC100067367,LOC100056474,LOC100072227,LOC100052898,LOC100058903,LOC100055521,ADARB1,LOC100054498,GPR88,LOC100054722,LOC106782153,LOC100055780,LOC100055353,LOC100057175,LOC100071996,LOC100059132,LOC100069580,LO…	56.65	+	1.92	1.35e-10	1.62e-07
Jeju riding horse	GO_BP	G protein-coupled receptor signaling pathway (GO:0007186)	1712	106	LOC111776048,LOC100071922,LOC100059656,LOC111774536,LOC100053427,LOC100055129,LOC100050265,LOC111776046,LOC100058863,GPR84,LOC106781413,LOC111776084,RORB,LOC100054453,LOC100067367,LOC100056474,LOC100072227,LOC100052898,LOC100058903,LOC100055521,LOC100054498,LOC100064538,GPR88,LOC100054722,LOC106782153,LOC100055780,LOC100055353,LOC100057175,LOC100071996,LOC100059132,LOC100069580,LOC100072254,EQUCA…	55.14	+	1.92	3.12e-10	2.99e-07
Jeju riding horse	GO_BP	system process (GO:0003008)	2145	118	LOC111776048,LOC100071922,LOC100059656,LOC111774536,ABCA4,LOC100053427,LOC100055129,NEFL,LOC100050265,LOC111776046,LOC100058863,ZNF385A,BCL2,CACNA1D,LOC106781413,CDH23,SGCZ,LOC111776084,KIRREL1,LOC100054453,LOC100067367,LOC100056474,LOC100072227,LOC100052898,LOC100058903,LOC100055521,ADARB1,LOC100054498,GPR88,LOC100054722,LOC106782153,LOC100055780,LOC100055353,LOC100057175,LOC100071996,LOC1000591…	69.09	+	1.71	2.02e-08	1.61e-05
Jeju riding horse	GO_BP	response to chemical (GO:0042221)	3649	184	LOC111776048,LOC100071922,PARVA,LOC100059656,INPPL1,LOC111774536,CER1,CYP26B1,SLC12A2,LOC100053427,POU5F1,DEFB4B,LOC100055129,SLC12A6,PPM1E,LOC100050265,LOC111776046,LOC100058863,EPX,BCL2,MAPK9,HAAO,PON2,LOC106781413,TMEM67,LOC111776084,CXCL6,FOLR2,NFIB,LOC100054453,LOC100067367,LOC100056474,LOC100072227,GSTA3,LOC100052898,LOC100058903,LOC100055521,LOC100054498,CXCL8,PRLR,TRAF6,CXADR,NOTCH3,LOC10…	117.53	+	1.57	4.3e-10	3.86e-07
Jeju riding horse	GO_BP	signal transduction (GO:0007165)	4609	224	LOC111776048,LOC100071922,MAP3K13,LOC100059656,LOC111774536,CER1,CYP26B1,MKS1,EPGN,RASGRP3,MAD1L1,LOC100059576,TNFRSF10B,DTX3,PPP1R1A,LOC100053427,SDC1,LOC100055129,LOC100050265,LOC111776046,LOC100058863,THEMIS,BCL2,MAPK9,GPR84,PCLO,TP73,GREM1,LOC106781413,KSR1,ZWINT,KCTD9,LTB,MPIG6B,LRRC39,LOC111776084,CXCL6,RORB,ROS1,LTA,STC1,LMTK2,LOC100054453,SELENOK,LOC100067367,LOC100056474,LOC100072227,TEN…	148.45	+	1.51	4.97e-11	6.5e-08
Jeju riding horse	GO_BP	cell communication (GO:0007154)	4952	240	LOC111776048,LOC100071922,MAP3K13,LOC100059656,LOC111774536,CER1,CYP26B1,MKS1,EPGN,CACNA1E,RASGRP3,MAD1L1,LOC100059576,TNFRSF10B,DTX3,PPP1R1A,LOC100053427,SDC1,LOC100055129,SLC12A6,LOC100050265,LOC111776046,LOC100058863,THEMIS,BCL2,MAPK9,GPR84,PCLO,TP73,GJD4,CACNA1D,GREM1,LOC106781413,KSR1,ZWINT,KCTD9,LTB,MPIG6B,LRRC39,DTNB,LOC111776084,CXCL6,RORB,ROS1,LTA,STC1,FOLR2,LMTK2,LOC100054453,SELENOK,LO…	159.5	+	1.5	8.56e-12	1.54e-08
Jeju riding horse	GO_BP	signaling (GO:0023052)	4860	234	LOC111776048,LOC100071922,MAP3K13,PARVA,LOC100059656,LOC111774536,CER1,CYP26B1,MKS1,EPGN,RASGRP3,MAD1L1,LOC100059576,SLC12A2,TNFRSF10B,DTX3,PPP1R1A,LOC100053427,POU5F1,SDC1,LOC100055129,NEFL,PPM1E,SLC12A6,LOC100050265,LOC111776046,LOC100058863,THEMIS,EPX,ZNF385A,BCL2,MAPK9,GPR84,PCLO,TP73,GREM1,LOC106781413,KSR1,ZWINT,MSH5,KCTD9,LTB,MPIG6B,LRRC39,TMEM67,LOC111776084,CXCL6,RORB,ROS1,LTA,STC1,FOLR2…	156.53	+	1.49	3.23e-11	4.64e-08
Jeju riding horse	GO_BP	cellular response to stimulus (GO:0051716)	5968	270	LOC111776048,LOC100071922,MAP3K13,PARVA,LOC100059656,LOC111774536,CER1,CYP26B1,MKS1,EPGN,RASGRP3,MAD1L1,LOC100059576,SLC12A2,TNFRSF10B,DTX3,PPP1R1A,LOC100053427,POU5F1,SDC1,LOC100055129,NEFL,PPM1E,SLC12A6,LOC100050265,LOC111776046,LOC100058863,THEMIS,EPX,ZNF385A,BCL2,MAPK9,GPR84,PCLO,TP73,GREM1,LOC106781413,KSR1,ZWINT,MSH5,KCTD9,LTB,MPIG6B,LRRC39,TMEM67,LOC111776084,CXCL6,RORB,ROS1,LTA,STC1,FOLR2…	192.22	+	1.4	3.01e-10	3.09e-07
Jeju riding horse	GO_BP	multicellular organismal process (GO:0032501)	5482	241	LOC111776048,IRF6,LOC100071922,PARVA,LOC100059656,INPPL1,LOC111774536,ABCA4,CER1,CYP26B1,MKS1,EPGN,SCEL,MAD1L1,LOC100053427,POU5F1,LOC100055129,NEFL,LOC100050265,LOC111776046,MFSD14A,LOC100058863,NKX2-6,THEMIS,LOC100065605,CDK5RAP2,ZNF385A,PUM2,BCL2,SPATA20,SYCP3,PCLO,CLTC,CACNA1D,PSMB11,GREM1,LOC106781413,LTB,MPIG6B,CCDC182,DTNB,CDH23,SGCZ,MMP14,LOC111776084,RAG1,RORB,NTNG1,ROS1,KIRREL1,LTA,FOLR…	176.57	+	1.36	7.24e-08	5.48e-05
Jeju riding horse	GO_BP	response to stimulus (GO:0050896)	7140	311	LOC111776048,LOC100071922,MAP3K13,PARVA,LOC100059656,INPPL1,LOC111774536,CHMP7,CER1,CYP26B1,MKS1,LOC111767395,EPGN,SCEL,RASGRP3,MAD1L1,LOC100059576,SLC12A2,TNFRSF10B,DTX3,PPP1R1A,LOC100053427,POU5F1,DEFB4B,SDC1,LOC100055129,NEFL,PPM1E,SLC12A6,LOC100050265,HDAC9,LOC111776046,LOC100058863,THEMIS,EPX,LOC106782672,ZNF385A,BCL2,MAPK9,HAAO,PON2,TRIM22,GPR84,LOC100629426,PCLO,TP73,PGLYRP3,GREM1,LOC10678…	229.97	+	1.35	2.41e-10	2.66e-07
Jeju riding horse	GO_BP	regulation of cellular process (GO:0050794)	10163	394	LOC111776048,IRF6,PRRC1,LOC100071922,MAP3K13,LOC100059656,INPPL1,LOC111774536,CHMP7,CER1,CYP26B1,MKS1,LOC111767395,EPGN,BRD4,SCEL,CACNA1E,TOB1,RASGRP3,MAD1L1,LOC100059576,TNFRSF10B,DTX3,KLHL20,PPP1R1A,STXBP6,LOC100053427,POU5F1,GORASP1,SDC1,LOC100055129,AVEN,NEFL,PPM1E,LOC100050265,HDAC9,LOC111776046,LOC100058863,NKX2-6,LTBP1,EBF2,THEMIS,PRDM5,KLRB1,CDK5RAP2,MSANTD1,ZNF385A,PRAME,PUM2,BCL2,ZGLP1,…	327.34	+	1.2	4.03e-07	0.000289
Jeju riding horse	GO_BP	regulation of biological process (GO:0050789)	10762	410	LOC111776048,IRF6,PRRC1,LOC100071922,MAP3K13,LOC100059656,INPPL1,LOC111774536,CHMP7,CER1,CYP26B1,MKS1,LOC111767395,EPGN,BRD4,SCEL,CACNA1E,TOB1,RASGRP3,MAD1L1,LOC100059576,TNFRSF10B,DTX3,KLHL20,TMEM161B,PPP1R1A,STXBP6,LOC100053427,POU5F1,GORASP1,SDC1,LOC100055129,AVEN,NEFL,PPM1E,LOC100050265,HDAC9,LOC111776046,LOC100058863,NKX2-6,LTBP1,EBF2,THEMIS,PRDM5,KLRB1,TCF19,CDK5RAP2,EPX,MSANTD1,ZNF385A,PRA…	346.63	+	1.18	1.34e-06	0.00092
Jeju riding horse	GO_BP	biological regulation (GO:0065007)	11479	431	LOC111776048,TSPOAP1,IRF6,PRRC1,LOC100071922,MAP3K13,PARVA,LOC100059656,INPPL1,LOC111774536,ABCA4,CHMP7,CER1,CYP26B1,MKS1,LOC111767395,EPGN,BRD4,SCEL,CACNA1E,TOB1,RASGRP3,MAD1L1,LOC100059576,SLC12A2,TNFRSF10B,DTX3,KLHL20,TMEM161B,PPP1R1A,STXBP6,LOC100053427,POU5F1,GORASP1,SDC1,LOC100055129,AVEN,NEFL,PPM1E,SLC12A6,LOC100050265,HDAC9,LOC111776046,LOC100058863,NKX2-6,LTBP1,EBF2,THEMIS,PRDM5,KLRB1,TC…	369.72	+	1.17	2.59e-06	0.0017
Jeju riding horse	GO_BP	cellular process (GO:0009987)	14043	520	LOC111776048,TSPOAP1,IRF6,LOC100071922,MAP3K13,SEC61G,PARVA,LOC100059656,INPPL1,MGAT4C,LOC111774536,ABCA4,CHMP7,CER1,ENTPD4,CYP26B1,MKS1,EPGN,BRD4,SCEL,CACNA1E,ANAPC16,RASGRP3,MAD1L1,GNPTAB,LOC100059576,SLC12A2,TNFRSF10B,DTX3,KLHL20,PPP1R1A,STXBP6,LOC100053427,POU5F1,GORASP1,SDC1,LOC100055129,PTPRJ,NEFL,PPM1E,SLC12A6,MRPS2,LOC100050265,HDAC9,LOC111776046,MFSD14A,LOC100058863,CHDH,NKX2-6,LTBP1,EBF…	452.31	+	1.15	1.77e-08	1.5e-05
Jeju riding horse	GO_BP	biological_process (GO:0008150)	16978	592	LOC111776048,TSPOAP1,IRF6,PRRC1,LOC100071922,MAP3K13,SEC61G,PARVA,LOC100059656,INPPL1,MGAT4C,LOC111774536,ABCA4,CHMP7,CER1,ENTPD4,CYP26B1,ADAMDEC1,MKS1,LOC111767395,EPGN,BRD4,SCEL,CACNA1E,ANAPC16,TOB1,RASGRP3,MAD1L1,GNPTAB,LOC100059576,SLC12A2,TNFRSF10B,DTX3,KLHL20,TMEM161B,PPP1R1A,STXBP6,LOC100053427,POU5F1,DEFB4B,GORASP1,SDC1,LOC100055129,PTPRJ,AVEN,NEFL,PPM1E,SLC12A6,MRPS2,LOC100050265,HDAC9,L…	546.84	+	1.08	3.94e-06	0.00246
Jeju riding horse	GO_BP	Unclassified (UNCLASSIFIED)	3886	80	LY6G6C,C3H4orf19,ANKRD34A,LY6G6F,ZCCHC14,DCBLD1,R3HDM1,LRRC59,LOC100630393,ZNF385B,STARD10,SMIM1,LOC102147467,CTXN3,LOC111770668,RIBC2,LY49E,TPRG1L,SNTG1,CCDC27,CENPL,MEGF6,TTC34,CFAP77,CCDC192,FBXW2,C3H16orf95,LOC100054458,LOC100071602,REM2,KLHL29,LOC102148307,PRR27,LOC100056127,TRAF3IP3,NWD2,VSTM2A,LOC100630090,PEBP4,GRAMD2B,GIMAP6,ANKRD35,YPEL2,PRICKLE2,PRR9,COLGALT2,YPEL5,CD69,C14H5orf63,LOC1…	125.16	-	0.64	3.94e-06	0.00236
Jeju riding horse	GO_MF	CXCR chemokine receptor binding (GO:0045236)	12	7	CXCL6,CXCL8,LOC100630489,MIP-2BETA,CXCL8,CXCL12,PPBP	0.39	+	18.11	1.01e-06	0.000643
Jeju riding horse	GO_MF	odorant binding (GO:0005549)	280	31	LOC100053427,LOC100055129,LOC100050265,LOC106781413,LOC111776084,LOC100054453,LOC100052898,LOC100054498,LOC100054722,LOC100055780,LOC100055353,LOC100054307,LOC100052037,LOC100056127,LOC100055435,LOC100146388,LOC111776083,LOC100146810,LOC100146502,LOC106781433,LOC106781432,LOC100053672,LOC100052341,LOC100053768,LOC100054355,LOC111776044,LOC100056026,LOC100054258,LOC100052157,LOC111776049,LOC100051…	9.02	+	3.44	1.4e-08	1.24e-05
Jeju riding horse	GO_MF	olfactory receptor activity (GO:0004984)	1020	84	LOC111776048,LOC100071922,LOC100059656,LOC111774536,LOC100053427,LOC100055129,LOC100050265,LOC111776046,LOC100058863,LOC106781413,LOC111776084,LOC100054453,LOC100067367,LOC100072227,LOC100052898,LOC100058903,LOC100055521,LOC100054498,LOC100054722,LOC106782153,LOC100055353,LOC100055780,LOC100057175,LOC100071996,LOC100059132,LOC100069580,LOC100072254,LOC100054307,LOC100056624,LOC100052037,LOC100055…	32.85	+	2.56	3.99e-14	1.77e-10
Jeju riding horse	GO_MF	G protein-coupled receptor activity (GO:0004930)	1445	99	LOC111776048,LOC100071922,LOC100059656,LOC111774536,LOC100053427,LOC100055129,LOC100050265,LOC111776046,LOC100058863,GPR84,LOC106781413,LOC111776084,RORB,LOC100054453,LOC100067367,LOC100056474,LOC100072227,LOC100052898,LOC100058903,LOC100055521,LOC100054498,LOC100064538,GPR88,LOC100054722,LOC106782153,LOC100055780,LOC100055353,LOC100057175,LOC100071996,LOC100059132,LOC100069580,LOC100072254,EQUCA…	46.54	+	2.13	5.57e-12	1.24e-08
Jeju riding horse	GO_MF	signaling receptor activity (GO:0038023)	2006	116	LOC111776048,LOC100071922,LOC100059656,LOC111774536,LOC100053427,LOC100055129,DCBLD1,LOC100050265,LOC111776046,LOC100058863,KLRB1,GPR84,PGLYRP3,LOC106781413,LOC111776084,RORB,ROS1,FOLR2,LOC100054453,LOC100067367,LOC100056474,LOC100072227,LOC100052898,LOC100058903,LOC100055521,LOC100054498,LOC100064538,GPR88,PRLR,NOTCH3,LOC100054722,LOC106782153,LOC100055780,LOC100055353,LOC100057175,ITGB2,LOC1000…	64.61	+	1.8	1.55e-09	2.29e-06
Jeju riding horse	GO_MF	molecular transducer activity (GO:0060089)	2006	116	LOC111776048,LOC100071922,LOC100059656,LOC111774536,LOC100053427,LOC100055129,DCBLD1,LOC100050265,LOC111776046,LOC100058863,KLRB1,GPR84,PGLYRP3,LOC106781413,LOC111776084,RORB,ROS1,FOLR2,LOC100054453,LOC100067367,LOC100056474,LOC100072227,LOC100052898,LOC100058903,LOC100055521,LOC100054498,LOC100064538,GPR88,PRLR,NOTCH3,LOC100054722,LOC106782153,LOC100055780,LOC100055353,LOC100057175,ITGB2,LOC1000…	64.61	+	1.8	1.55e-09	1.72e-06
Jeju riding horse	GO_MF	transmembrane signaling receptor activity (GO:0004888)	1841	106	LOC111776048,LOC100071922,LOC100059656,LOC111774536,LOC100053427,LOC100055129,LOC100050265,LOC111776046,LOC100058863,GPR84,LOC106781413,LOC111776084,RORB,ROS1,LOC100054453,LOC100067367,LOC100056474,LOC100072227,LOC100052898,LOC100058903,LOC100055521,LOC100054498,LOC100064538,GPR88,PRLR,LOC100054722,LOC106782153,LOC100055780,LOC100055353,LOC100057175,LOC100071996,LOC100059132,LOC100069580,LOC10007…	59.3	+	1.79	1.47e-08	1.09e-05
Jeju riding horse	GO_MF	molecular_function (GO:0003674)	15732	556	LOC111776048,TSPOAP1,IRF6,PRRC1,LOC100071922,MAP3K13,SEC61G,PARVA,LOC100059656,INPPL1,MGAT4C,LOC111774536,ABCA4,CER1,ENTPD4,CYP26B1,ADAMDEC1,EPGN,BRD4,SCEL,CACNA1E,TOB1,RASGRP3,MAD1L1,GNPTAB,LOC100059576,SLC12A2,TNFRSF10B,DTX3,KLHL20,PPP1R1A,STXBP6,LOC100053427,ZCCHC14,POU5F1,GORASP1,SDC1,LOC100055129,PTPRJ,NEFL,R3HDM1,PPM1E,SLC12A6,DCBLD1,MRPS2,LOC100050265,HDAC9,LOC111776046,MFSD14A,LOC10005886…	506.71	+	1.1	7.31e-06	0.00361
Jeju riding horse	GO_MF	Unclassified (UNCLASSIFIED)	5132	116	LY6G6C,C3H4orf19,CHMP7,MKS1,LOC111767395,ANAPC16,ANKRD34A,TMEM161B,LY6G6F,DEFB4B,AVEN,THEMIS,LOC106782672,MSANTD1,SPATA20,SYCP3,LOC100629426,LIX1L,VANGL1,LRRC59,TTC39B,MPIG6B,CCDC182,MEMO1,SGCZ,CDCA2,LOC102147467,CTXN3,RIBC2,LY49E,TPRG1L,UTP18,WRAP73,C1H14orf93,COPZ1,C11H17orf97,CCDC27,CENPL,G0S2,MEGF9,TMEM176B,TTC34,CFAP77,PRAME,TMEM100,TMEM170B,CCDC192,FBXW2,FAM207A,TNS1,C3H16orf95,LOC100071602…	165.29	-	0.7	7.31e-06	0.00406
Jeju riding horse	GO_CC	plasma membrane (GO:0005886)	4970	248	LOC111776048,LOC100071922,PARVA,LOC100059656,LY6G6C,INPPL1,ABCA4,CHMP7,LOC111767395,EPGN,CACNA1E,RASGRP3,LOC100059576,SLC12A2,TNFRSF10B,LY6G6F,STXBP6,LOC100053427,GORASP1,SDC1,LOC100055129,SLC12A6,DCBLD1,LOC100050265,LOC111776046,LOC100058863,ICAM3,KLRB1,SLC17A4,PRAME,MAPK9,PON2,GPR84,VANGL1,CLTC,GJD4,CACNA1D,LOC106781413,MPIG6B,DTNB,CDH23,NME2,SGCZ,MMP14,SMIM1,TMEM67,LOC111776084,LOC102147467,NT…	160.08	+	1.55	1.12e-13	1.04e-10
Jeju riding horse	GO_CC	cell periphery (GO:0071944)	5368	267	LOC111776048,LOC100071922,PARVA,LOC100059656,LY6G6C,INPPL1,ABCA4,CHMP7,LOC111767395,EPGN,CACNA1E,RASGRP3,LOC100059576,SLC12A2,TNFRSF10B,LY6G6F,STXBP6,LOC100053427,GORASP1,SDC1,LOC100055129,SLC12A6,DCBLD1,LOC100050265,LOC111776046,LOC100058863,LTBP1,ICAM3,KLRB1,SLC17A4,PRAME,MAPK9,PON2,GPR84,PCLO,VANGL1,CLTC,GJD4,CACNA1D,LOC106781413,MPIG6B,DTNB,CDH23,NME2,SGCZ,MMP14,SMIM1,TMEM67,LOC111776084,LOC1…	172.9	+	1.54	7.21e-15	1.34e-11
Jeju riding horse	GO_CC	integral component of membrane (GO:0016021)	6060	264	LOC111776048,LOC100071922,SEC61G,LOC100059656,MGAT4C,LOC111774536,ABCA4,ENTPD4,ADAMDEC1,LOC111767395,EPGN,CACNA1E,GNPTAB,LOC100059576,SLC12A2,TNFRSF10B,TMEM161B,LY6G6F,LOC100053427,GORASP1,SDC1,LOC100055129,PTPRJ,SLC12A6,DCBLD1,LOC100050265,LOC111776046,MFSD14A,LOC100058863,ICAM3,KLRB1,SLC17A4,BCL2,GPR84,VANGL1,GJD4,CACNA1D,TECPR1,LOC106781413,PEX10,ATP6V1G2,LTB,MPIG6B,LOC100630393,CDH23,SGCZ,MMP…	195.18	+	1.35	2.5e-08	1.16e-05
Jeju riding horse	GO_CC	intrinsic component of membrane (GO:0031224)	6141	266	LOC111776048,LOC100071922,SEC61G,LOC100059656,MGAT4C,LOC111774536,ABCA4,ENTPD4,ADAMDEC1,LOC111767395,EPGN,CACNA1E,GNPTAB,LOC100059576,SLC12A2,TNFRSF10B,TMEM161B,LY6G6F,LOC100053427,GORASP1,SDC1,LOC100055129,PTPRJ,SLC12A6,DCBLD1,LOC100050265,LOC111776046,MFSD14A,LOC100058863,ICAM3,KLRB1,SLC17A4,BCL2,GPR84,VANGL1,GJD4,CACNA1D,TECPR1,LOC106781413,PEX10,ATP6V1G2,LTB,MPIG6B,LOC100630393,CDH23,SGCZ,MMP…	197.79	+	1.34	3.62e-08	1.35e-05
Jeju riding horse	GO_CC	membrane (GO:0016020)	8737	357	LOC111776048,LOC100071922,MAP3K13,SEC61G,PARVA,LOC100059656,LY6G6C,MGAT4C,INPPL1,LOC111774536,ABCA4,CHMP7,ENTPD4,CYP26B1,ADAMDEC1,MKS1,LOC111767395,EPGN,CACNA1E,RASGRP3,GNPTAB,LOC100059576,SLC12A2,TNFRSF10B,TMEM161B,LY6G6F,STXBP6,LOC100053427,GORASP1,SDC1,LOC100055129,PTPRJ,AVEN,SLC12A6,DCBLD1,LOC100050265,LOC111776046,MFSD14A,LOC100058863,CHDH,ICAM3,KLRB1,SLC17A4,PRAME,PUM2,BCL2,MAPK9,PON2,GPR84…	281.41	+	1.27	9.75e-09	6.05e-06
Jeju riding horse	GO_CC	cellular_component (GO:0005575)	17666	610	LOC111776048,TSPOAP1,IRF6,PRRC1,LOC100071922,MAP3K13,SEC61G,PARVA,LOC100059656,LY6G6C,INPPL1,C3H4orf19,MGAT4C,LOC111774536,ABCA4,CHMP7,CER1,ENTPD4,CYP26B1,ADAMDEC1,MKS1,LOC111767395,EPGN,BRD4,SCEL,CACNA1E,ANAPC16,TOB1,RASGRP3,MAD1L1,GNPTAB,LOC100059576,SLC12A2,TNFRSF10B,DTX3,KLHL20,TMEM161B,PPP1R1A,LY6G6F,STXBP6,LOC100053427,POU5F1,DEFB4B,GORASP1,SDC1,LOC100055129,PTPRJ,AVEN,NEFL,PPM1E,SLC12A6,DC…	569	+	1.07	5.22e-06	0.00162
Jeju riding horse	GO_CC	cellular anatomical entity (GO:0110165)	17543	604	LOC111776048,TSPOAP1,IRF6,PRRC1,LOC100071922,MAP3K13,SEC61G,PARVA,LOC100059656,LY6G6C,INPPL1,C3H4orf19,MGAT4C,LOC111774536,ABCA4,CHMP7,CER1,ENTPD4,CYP26B1,ADAMDEC1,MKS1,LOC111767395,EPGN,BRD4,SCEL,CACNA1E,ANAPC16,TOB1,RASGRP3,MAD1L1,GNPTAB,LOC100059576,SLC12A2,TNFRSF10B,DTX3,KLHL20,TMEM161B,PPP1R1A,LY6G6F,STXBP6,LOC100053427,POU5F1,DEFB4B,GORASP1,SDC1,LOC100055129,PTPRJ,AVEN,NEFL,PPM1E,SLC12A6,DC…	565.04	+	1.07	2.52e-05	0.00587
Jeju riding horse	GO_CC	intracellular anatomical structure (GO:0005622)	12352	349	TSPOAP1,IRF6,PRRC1,MAP3K13,SEC61G,PARVA,INPPL1,C3H4orf19,ABCA4,CHMP7,ENTPD4,CYP26B1,MKS1,BRD4,SCEL,TOB1,ANAPC16,RASGRP3,MAD1L1,GNPTAB,SLC12A2,DTX3,KLHL20,PPP1R1A,STXBP6,POU5F1,GORASP1,NEFL,PPM1E,MRPS2,HDAC9,CHDH,NKX2-6,THEMIS,EBF2,PRDM5,LOC100065605,TCF19,CDK5RAP2,MSANTD1,ZNF385A,SLC17A4,PRAME,PUM2,BCL2,ZGLP1,NFE2,MAPK9,HAAO,SYCP3,TRIM22,LIX1L,PCLO,TP73,CLTC,PSMB11,NOP10,TECPR1,KSR1,ZWINT,MSH5,PE…	397.84	-	0.88	0.000178	0.0369
Jeju riding horse	GO_CC	organelle (GO:0043226)	11016	306	TSPOAP1,IRF6,PRRC1,SEC61G,PARVA,INPPL1,C3H4orf19,ABCA4,CHMP7,ENTPD4,MKS1,BRD4,TOB1,ANAPC16,MAD1L1,GNPTAB,SLC12A2,DTX3,KLHL20,POU5F1,GORASP1,NEFL,PPM1E,MRPS2,HDAC9,CHDH,NKX2-6,THEMIS,EBF2,PRDM5,LOC100065605,TCF19,CDK5RAP2,MSANTD1,ZNF385A,SLC17A4,PRAME,PUM2,BCL2,ZGLP1,NFE2,MAPK9,SYCP3,TRIM22,PCLO,TP73,CLTC,PSMB11,NOP10,TECPR1,KSR1,ZWINT,MSH5,PEX10,ATP6V1G2,MPIG6B,LRRC39,DTNB,CDH23,NME2,SGCZ,MMP14,R…	354.81	-	0.86	0.000221	0.0412
Jeju riding horse	GO_CC	Unclassified (UNCLASSIFIED)	3198	62	ANKRD34A,ZCCHC14,R3HDM1,LRRC59,KCTD9,TTC39B,CCDC182,MEMO1,ZNF385B,RIBC2,TRMT13,PPP1R26,C1H14orf93,C11H17orf97,CCDC27,TTC34,CFAP77,CA10,CCDC192,FBXW2,C3H16orf95,LOC100071602,KLHL29,LOC100062753,TEX43,WDCP,PRR27,C26H21orf91,TP53I3,NWD2,GTSF1,PEBP4,ANKRD35,SIM1,YPEL2,ACSF2,LRRC47,PRR9,COLGALT2,C14H5orf63,LOC100629395,NUTM1,FAM193A,SH3BP2,GPANK1,R3HCC1,SFTA2,LOC111770908,ADAM32,ANKRD40,MYBPC1,C19H3or…	103	-	0.6	5.22e-06	0.00139
Hanla horse	GO_BP	sensory perception of smell (GO:0007608)	1039	70	LOC111776048,LOC100071922,LOC100067995,NAV2,LOC111774536,LOC100053427,LOC100055129,LOC100072638,LOC100050265,LOC111776046,LOC100071420,LOC100062551,LOC106781413,LOC100072533,LOC111776084,LOC100072526,LOC100054453,LOC100067367,LOC100052898,LOC100055521,LOC100054498,LOC100054722,LOC106782153,LOC100055353,LOC100055780,LOC100057175,LOC100072254,LOC100054307,LOC100052037,LOC100072522,LOC100055435,LOC1…	34.11	+	2.05	4.92e-08	0.000101
Hanla horse	GO_BP	detection of chemical stimulus involved in sensory perception of smell (GO:0050911)	1021	68	LOC111776048,LOC100071922,LOC100067995,LOC111774536,LOC100053427,LOC100055129,LOC100072638,LOC100050265,LOC111776046,LOC100071420,LOC100062551,LOC106781413,LOC100072533,LOC111776084,LOC100072526,LOC100054453,LOC100067367,LOC100052898,LOC100055521,LOC100054498,LOC100054722,LOC106782153,LOC100055353,LOC100055780,LOC100057175,LOC100072254,LOC100054307,LOC100052037,LOC100072522,LOC100055435,LOC100071…	33.52	+	2.03	1.08e-07	0.000172
Hanla horse	GO_BP	detection of chemical stimulus involved in sensory perception (GO:0050907)	1063	70	LOC111776048,LOC100071922,LOC100067995,LOC111774536,LOC100053427,LOC100055129,LOC100072638,LOC100050265,LOC111776046,LOC100071420,LOC100062551,LOC106781413,LOC100072533,LOC111776084,LOC100072526,LOC100054453,LOC100067367,LOC100052898,LOC100055521,LOC100054498,LOC100054722,LOC106782153,LOC100055353,LOC100055780,LOC100057175,LOC100072254,CA6,LOC100054307,LOC100052037,LOC100072522,LOC100055435,LOC10…	34.9	+	2.01	1.14e-07	0.000163
Hanla horse	GO_BP	detection of chemical stimulus (GO:0009593)	1083	70	LOC111776048,LOC100071922,LOC100067995,LOC111774536,LOC100053427,LOC100055129,LOC100072638,LOC100050265,LOC111776046,LOC100071420,LOC100062551,LOC106781413,LOC100072533,LOC111776084,LOC100072526,LOC100054453,LOC100067367,LOC100052898,LOC100055521,LOC100054498,LOC100054722,LOC106782153,LOC100055353,LOC100055780,LOC100057175,LOC100072254,CA6,LOC100054307,LOC100052037,LOC100072522,LOC100055435,LOC10…	35.56	+	1.97	2.37e-07	0.000243
Hanla horse	GO_BP	sensory perception of chemical stimulus (GO:0007606)	1136	73	LOC111776048,LOC100071922,LOC100067995,NAV2,LOC111774536,LOC100053427,LOC100055129,LOC100072638,LOC100050265,LOC111776046,LOC100071420,LOC100062551,LOC106781413,LOC100072533,LOC111776084,LOC100072526,LOC100054453,LOC100067367,LOC100052898,LOC100055521,LOC100054498,LOC100054722,LOC106782153,LOC100055353,LOC100055780,LOC100057175,LOC100072254,CA6,LOC100054307,LOC100052037,LOC100072522,LOC100055435,…	37.3	+	1.96	1.22e-07	0.000159
Hanla horse	GO_BP	detection of stimulus involved in sensory perception (GO:0050906)	1111	71	LOC111776048,LOC100071922,LOC100067995,LOC111774536,LOC100053427,LOC100055129,LOC100072638,LOC100050265,LOC111776046,LOC100071420,LOC100062551,LOC106781413,LOC100072533,LOC111776084,LOC100072526,LOC100054453,LOC100067367,LOC100052898,LOC100055521,LOC100054498,LOC100054722,LOC106782153,LOC100055353,LOC100055780,LOC100057175,LOC100072254,CA6,LOC100054307,LOC100052037,LOC100072522,LOC100055435,LOC10…	36.48	+	1.95	2.28e-07	0.000252
Hanla horse	GO_BP	detection of stimulus (GO:0051606)	1185	75	LOC111776048,LOC100071922,LOC100067995,LOC111774536,LOC100053427,PIEZO1,LOC100055129,LOC100072638,LOC100050265,LOC111776046,DACH1,LOC100071420,PKD1L2,LOC100062551,LOC106781413,LOC100072533,LOC111776084,LOC100072526,LOC100054453,LOC100067367,LOC100052898,LOC100055521,LOC100054498,LOC100054722,LOC106782153,LOC100055353,LOC100055780,LOC100057175,LOC100072254,CA6,LOC100054307,LOC100052037,LOC10007252…	38.91	+	1.93	1.97e-07	0.000236
Hanla horse	GO_BP	sensory perception (GO:0007600)	1407	87	LOC111776048,LOC100071922,LOC100067995,NAV2,LOC111774536,LOC100053427,PDC,LOC100055129,LOC100072638,LOC100050265,LOC111776046,LOC100071420,LOC100062551,CACNA1D,RPGRIP1,LOC106781413,LOC100072533,CDH23,LOC111776084,LOC100072526,LOC100054453,LOC100067367,LOC100052898,LOC100055521,ATF6,LOC100054498,LOC100054722,LOC106782153,LOC100055353,LOC100055780,LOC100057175,CNGA1,LOC100072254,SOD1,MYO6,CA6,LOC10…	46.19	+	1.88	3.91e-08	0.000112
Hanla horse	GO_BP	nervous system process (GO:0050877)	1759	103	LOC111776048,LOC100071922,LOC100067995,NAV2,LOC111774536,LOC100053427,PDC,LOC100055129,LOC100072638,LOC100050265,LOC111776046,LOC100071420,ZNF385A,LOC100062551,CACNA1D,RPGRIP1,LOC106781413,LOC100072533,CDH23,RGL3,LOC111776084,LOC100072526,LOC100054453,LOC100067367,LOC100052898,LOC100055521,ATF6,LOC100054498,LOC100054722,LOC106782153,LOC100055780,LOC100055353,LOC100057175,CNGA1,LOC100072254,CNTNAP…	57.75	+	1.78	2.4e-08	8.63e-05
Hanla horse	GO_BP	G protein-coupled receptor signaling pathway (GO:0007186)	1712	95	LOC111776048,LOC100071922,LOC100067995,LOC111774536,GPR3,LOC100053427,LOC100055129,LOC100072638,LOC100050265,LOC111776046,LOC100071420,GPR84,LOC100062551,LOC106781413,GPR22,LOC100072533,LOC111776084,RORB,LOC100072526,LOC100054453,LOC100067367,LPAR5,LOC100052898,LOC100055521,LOC100054498,LOC100064538,LOC100050529,LOC100054722,LOC106782153,LOC100055353,LOC100055780,LOC100057175,DGKH,LOC100072254,GN…	56.21	+	1.69	1.09e-06	0.00105
Hanla horse	GO_BP	system process (GO:0003008)	2145	110	LOC111776048,LOC100071922,LOC100067995,NAV2,LOC111774536,LOC100053427,PDC,LOC100055129,LOC100072638,LOC100050265,LOC111776046,LOC100071420,ZNF385A,TREX1,LOC100062551,CACNA1D,RPGRIP1,LOC106781413,LOC100072533,CDH23,SGCZ,RGL3,LOC111776084,LOC100072526,LOC100054453,LOC100067367,LOC100052898,LOC100055521,ATF6,LOC100054498,LOC100054722,LOC106782153,LOC100055780,LOC100055353,LOC100057175,CNGA1,SLC26A6,…	70.42	+	1.56	4.46e-06	0.00401
Hanla horse	GO_BP	response to chemical (GO:0042221)	3649	166	LOC111776048,LOC100071922,PARVA,LOC100067995,INPPL1,LOC111774536,APTX,QRICH1,LOC100053427,ASXL1,FZD3,POU5F1,DEFB4B,LOC100055129,LOC100072638,SLC12A6,PPM1E,LOC100050265,LOC111776046,TPR,GRB2,TMEM161A,LOC100071420,TREX1,ACTB,LOC100062551,LOC106781413,DLX1,FBXO32,LOC100072533,GPLD1,CYP1A2,LOC111776084,LOC100072526,FOLR2,PLXNB1,LOC100054453,LOC100067367,OSMR,LOC100052898,LOC100055521,ATF6,LOC10005449…	119.8	+	1.39	1.15e-05	0.00975
Hanla horse	GO_BP	cellular response to stimulus (GO:0051716)	5968	263	LOC111776048,LOC100071922,PARVA,ULK3,LOC100067995,LOC111774536,APTX,GPR3,QRICH1,OLFML2B,LOC100059576,DTX3,LOC101910264,PPP1R1A,PLCL1,LOC100053427,FZD3,POU5F1,PIEZO1,LOC100055129,LOC100072638,PPM1E,SLC12A6,LOC100050265,LOC111776046,TPR,GRB2,TMEM161A,THEMIS,RAPGEF6,LOC100071420,ZNF385A,ASF1A,TREX1,INTS7,ACTB,GPR84,PCLO,LOC100062551,PRKCZ,LTBR,DLX2,GREM1,LOC106781413,ZWINT,MSH5,DLX1,FBXO32,LTB,GPR22…	195.94	+	1.34	6.13e-08	0.00011
Hanla horse	GO_BP	signal transduction (GO:0007165)	4609	197	LOC111776048,LOC100071922,ULK3,LOC100067995,LOC111774536,GPR3,QRICH1,OLFML2B,LOC100059576,DTX3,LOC101910264,PPP1R1A,PLCL1,LOC100053427,FZD3,LOC100055129,LOC100072638,LOC100050265,LOC111776046,TPR,GRB2,THEMIS,RAPGEF6,LOC100071420,TREX1,INTS7,GPR84,PCLO,LOC100062551,PRKCZ,DLX2,GREM1,LOC106781413,ZWINT,DLX1,LTB,GPR22,MPIG6B,LRRC39,LOC100072533,FGR,GPLD1,RGL3,LOC111776084,EDARADD,RORB,LTA,LOC10007252…	151.32	+	1.3	5.86e-05	0.0443
Hanla horse	GO_BP	response to stimulus (GO:0050896)	7140	305	LOC111776048,LOC100071922,PARVA,ULK3,LOC100067995,INPPL1,LOC111774536,APTX,GPR3,QRICH1,LOC111767395,OLFML2B,LOC100059576,RAB2B,DTX3,RNASE13,LOC101910264,PPP1R1A,PLCL1,ASXL1,LOC100053427,FZD3,PDC,POU5F1,DEFB4B,PIEZO1,LOC100055129,LOC100072638,PPM1E,SLC12A6,LOC100050265,HDAC9,LOC111776046,TPR,DACH1,GRB2,TMEM161A,THEMIS,RAPGEF6,LOC106782672,LOC100071420,ZNF385A,ASF1A,TREX1,INTS7,PKD1L2,ACTB,GPR84,LO…	234.42	+	1.3	4.09e-08	9.8e-05
Hanla horse	GO_BP	cellular process (GO:0009987)	14043	533	LOC111776048,LOC100071922,PARVA,ULK3,LOC100067995,INPPL1,LOC111774536,APTX,GPR3,QRICH1,LOC111767395,OLFML2B,LOC100059576,RAB2B,DTX3,RNASE13,LOC101910264,PPP1R1A,PLCL1,ASXL1,LOC100053427,FZD3,PDC,POU5F1,DEFB4B,PIEZO1,LOC100055129,LOC100072638,PPM1E,SLC12A6,LOC100050265,HDAC9,LOC111776046,TPR,DACH1,GRB2,TMEM161A,THEMIS,RAPGEF6,LOC106782672,LOC100071420,ZNF385A,ASF1A,TREX1,INTS7,PKD1L2,ACTB,GPR84,LO…	461.06	+	1.16	3.24e-09	1.55e-05
Hanla horse	GO_BP	biological regulation (GO:0065007)	11479	432	LOC111776048,TSPOAP1,IRF6,LOC100071922,PARVA,ULK3,LOC100067995,NAV2,INPPL1,LOC111774536,APTX,CD48,NOP2,GPR3,QRICH1,LOC111767395,BRD4,OLFML2B,DDX49,PHGDH,LOC100059576,RAB2B,HAT1,DTX3,TMEM161B,LOC101910264,PPP1R1A,STXBP6,ASXL1,PLCL1,LOC100053427,FZD3,PDC,ZNF2,POU5F1,PIEZO1,LOC100055129,AVEN,LOC100072638,PPM1E,SLC12A6,LOC100050265,HDAC9,LOC111776046,TPR,DACH1,KCTD1,GRB2,TMEM161A,ATAD2,THEMIS,RAPGEF6…	376.87	+	1.15	2.86e-05	0.0229
Hanla horse	GO_BP	biological_process (GO:0008150)	16978	616	LOC111776048,TSPOAP1,IRF6,LOC100071922,PARVA,ULK3,LOC100067995,NAV2,CARM1,INPPL1,MGAT4C,LOC111774536,APTX,CD48,SLC25A42,NOP2,GPR3,QRICH1,LOC111767395,MRPL36,BRD4,OLFML2B,ANAPC16,DDX49,PHGDH,LOC100059576,RAB2B,HAT1,DTX3,RNASE13,TMEM161B,LOC101910264,PPP1R1A,LRP12,STXBP6,ASXL1,PLCL1,LOC100053427,FZD3,PDC,ZNF2,POU5F1,DEFB4B,SUGP2,PIEZO1,LOC100055129,PTPRJ,AVEN,LOC100072638,PPM1E,SLC12A6,PFKFB4,LOC10…	557.42	+	1.11	1.42e-09	2.04e-05
Hanla horse	GO_BP	Unclassified (UNCLASSIFIED)	3886	69	FKBP7,LY6G6C,C3H4orf19,VWA8,EFCAB5,INAFM2,ANKRD34A,TMEM89,LY6G6F,R3HDM1,NDUFS6,BRI3,TSPAN16,NOL4L,STARD10,GIMAP8,TMEM168,TMEM200C,C5H1orf87,TMEM253,VANGL2,TTC34,CCDC159,CFAP77,TMEM205,C7H11orf54,ELOF1,CCDC172,KLHL29,LOC111775605,CFAP74,SH3D19,RBM18,TRAF3IP3,NWD2,C4H7orf31,TAPBPL,ANKRD35,HNRNPC,GTF3A,LOC111773285,SPINK8,PABPN1L,LOC100629395,NUTM1,C7H19orf38,ELAVL3,GPANK1,IPCEF1,FILIP1,PTMS,GALNS,S…	127.58	-	0.54	1.42e-09	1.02e-05
Hanla horse	GO_MF	odorant binding (GO:0005549)	280	36	LOC100067995,LOC100053427,LOC100055129,LOC100050265,LOC106781413,LOC100072533,LOC111776084,LOC100072526,LOC100054453,LOC100052898,LOC100054498,LOC100054722,LOC100055780,LOC100055353,LOC100054307,LOC100052037,LOC100072522,LOC100055435,LOC100146388,LOC111776083,LOC100146810,LOC100146502,LOC100068027,LOC106781433,LOC100068042,LOC106781432,LOC100053672,LOC100052341,LOC100053768,LOC100054355,LOC111776…	9.19	+	3.92	3.74e-11	1.66e-07
Hanla horse	GO_MF	olfactory receptor activity (GO:0004984)	1020	68	LOC111776048,LOC100071922,LOC100067995,LOC111774536,LOC100053427,LOC100055129,LOC100072638,LOC100050265,LOC111776046,LOC100071420,LOC100062551,LOC106781413,LOC100072533,LOC111776084,LOC100072526,LOC100054453,LOC100067367,LOC100052898,LOC100055521,LOC100054498,LOC100054722,LOC106782153,LOC100055353,LOC100055780,LOC100057175,LOC100072254,LOC100054307,LOC100052037,LOC100072522,LOC100055435,LOC100071…	33.49	+	2.03	1.06e-07	0.000235
Hanla horse	GO_MF	G protein-coupled receptor activity (GO:0004930)	1445	86	LOC111776048,LOC100071922,LOC100067995,LOC111774536,GPR3,LOC100053427,LOC100055129,LOC100072638,LOC100050265,LOC111776046,LOC100071420,GPR84,LOC100062551,LOC106781413,GPR22,LOC100072533,LOC111776084,RORB,LOC100072526,LOC100054453,LOC100067367,LPAR5,LOC100052898,LOC100055521,LOC100054498,LOC100064538,LOC100050529,LOC100054722,LOC106782153,LOC100055353,LOC100055780,LOC100057175,LOC100072254,GNRHR,L…	47.44	+	1.81	2.14e-07	0.000317
Hanla horse	GO_MF	transmembrane signaling receptor activity (GO:0004888)	1841	100	LOC111776048,LOC100071922,LOC100067995,LOC111774536,GPR3,LOC101910264,LOC100053427,FZD3,LOC100055129,LOC100072638,LOC100050265,LOC111776046,LOC100071420,GPR84,LOC100062551,LOC106781413,GPR22,LOC100072533,LOC111776084,RORB,LOC100072526,PLXNB1,LOC100054453,LOC100067367,LPAR5,OSMR,LOC100052898,LOC100055521,LOC100054498,LOC100064538,LOC100050529,LOC100054722,LOC106782153,LOC100055780,LOC100055353,LOC…	60.44	+	1.65	1.25e-06	0.000924
Hanla horse	GO_MF	signaling receptor activity (GO:0038023)	2006	107	LOC111776048,LOC100071922,LOC100067995,LOC111774536,CD48,GPR3,LOC101910264,LOC100053427,FZD3,LOC100055129,LOC100072638,LOC100050265,LOC111776046,LOC100071420,GPR84,LOC100062551,LOC106781413,GPR22,LOC100072533,LOC111776084,RORB,LOC100072526,FOLR2,PLXNB1,LOC100054453,LOC100067367,LPAR5,CD244,OSMR,LOC100052898,LOC100055521,LOC100054498,LOC100064538,LOC100050529,NOTCH3,LOC100054722,LOC106782153,LOC10…	65.86	+	1.62	1.15e-06	0.00128
Hanla horse	GO_MF	molecular transducer activity (GO:0060089)	2006	107	LOC111776048,LOC100071922,LOC100067995,LOC111774536,CD48,GPR3,LOC101910264,LOC100053427,FZD3,LOC100055129,LOC100072638,LOC100050265,LOC111776046,LOC100071420,GPR84,LOC100062551,LOC106781413,GPR22,LOC100072533,LOC111776084,RORB,LOC100072526,FOLR2,PLXNB1,LOC100054453,LOC100067367,LPAR5,CD244,OSMR,LOC100052898,LOC100055521,LOC100054498,LOC100064538,LOC100050529,NOTCH3,LOC100054722,LOC106782153,LOC10…	65.86	+	1.62	1.15e-06	0.00102
Hanla horse	GO_MF	binding (GO:0005488)	11340	432	TSPOAP1,IRF6,PARVA,ULK3,FKBP7,LOC100067995,NAV2,INPPL1,VWA8,APTX,CD48,EFCAB5,NOP2,QRICH1,BRD4,DDX49,PHGDH,LOC100059576,RAB2B,HAT1,DTX3,RNASE13,LOC101910264,STXBP6,ASXL1,PLCL1,LOC100053427,FZD3,ZNF2,POU5F1,SUGP2,LOC100055129,R3HDM1,PPM1E,SLC12A6,PFKFB4,LOC100050265,HDAC9,TPR,DACH1,KCTD1,GRB2,CHDH,ATAD2,ICAM3,RAPGEF6,TCF19,CYCS,ZNF385A,ASF1A,TREX1,PKD1L2,ACTB,ZNF391,ZGLP1,NFE2,DUS4L,YTHDF3,PCLO,SMA…	372.31	+	1.16	5.87e-06	0.00372
Hanla horse	GO_CC	plasma membrane (GO:0005886)	4970	225	LOC111776048,LOC100071922,PARVA,LOC100067995,LY6G6C,INPPL1,CD48,GPR3,LOC111767395,LOC100059576,LOC101910264,LY6G6F,LRP12,STXBP6,LOC100053427,FZD3,PIEZO1,LOC100055129,LOC100072638,SLC12A6,LOC100050265,LOC111776046,GRB2,ICAM3,RAPGEF6,TSPAN16,LOC100071420,SLC17A4,SLC26A4,GPR84,LOC100062551,CACNA1D,PRKCZ,SLAMF6,FAT3,LOC106781413,CSMD3,SLC8B1,GPR22,MPIG6B,LOC100072533,CDH23,FGR,SGCZ,RGL3,LOC111776084,…	163.17	+	1.38	1.6e-07	5.95e-05
Hanla horse	GO_CC	cell periphery (GO:0071944)	5368	242	LOC111776048,LOC100071922,PARVA,LOC100067995,NAV2,LY6G6C,INPPL1,CD48,GPR3,LOC111767395,LOC100059576,LOC101910264,LY6G6F,LRP12,STXBP6,LOC100053427,FZD3,PIEZO1,LOC100055129,LOC100072638,SLC12A6,LOC100050265,LOC111776046,GRB2,ICAM3,RAPGEF6,TSPAN16,LOC100071420,SLC17A4,SLC26A4,ACTB,GPR84,PCLO,LOC100062551,CACNA1D,PRKCZ,SLAMF6,FAT3,LOC106781413,CSMD3,SLC8B1,GPR22,MPIG6B,LOC100072533,CDH23,FGR,GPLD1,SG…	176.24	+	1.37	4.69e-08	2.18e-05
Hanla horse	GO_CC	intrinsic component of membrane (GO:0031224)	6141	253	LOC111776048,LOC100071922,LOC100067995,MGAT4C,LOC111774536,CD48,SLC25A42,GPR3,LOC111767395,INAFM2,LOC100059576,TMEM161B,LOC101910264,TMEM89,LY6G6F,LRP12,LOC100053427,FZD3,PIEZO1,LOC100055129,PTPRJ,LOC100072638,SLC12A6,LOC100050265,LOC111776046,TMEM161A,BRI3,ICAM3,TSPAN16,LOC100071420,TREX1,SLC17A4,PKD1L2,SLC26A4,GPR84,LOC100062551,CACNA1D,LTBR,SLAMF6,RNASE1,TECPR1,FAT3,LOC106781413,PEX10,CSMD3,AT…	201.62	+	1.25	3.6e-05	0.00959
Hanla horse	GO_CC	integral component of membrane (GO:0016021)	6060	249	LOC111776048,LOC100071922,LOC100067995,MGAT4C,LOC111774536,CD48,SLC25A42,GPR3,LOC111767395,INAFM2,LOC100059576,TMEM161B,LOC101910264,TMEM89,LY6G6F,LRP12,LOC100053427,FZD3,PIEZO1,LOC100055129,PTPRJ,LOC100072638,SLC12A6,LOC100050265,LOC111776046,TMEM161A,BRI3,ICAM3,TSPAN16,LOC100071420,TREX1,SLC17A4,PKD1L2,SLC26A4,GPR84,LOC100062551,CACNA1D,LTBR,SLAMF6,RNASE1,TECPR1,FAT3,LOC106781413,PEX10,CSMD3,AT…	198.96	+	1.25	4.92e-05	0.0114
Hanla horse	GO_CC	membrane (GO:0016020)	8737	342	LOC111776048,LOC100071922,PARVA,LOC100067995,LY6G6C,MGAT4C,INPPL1,LOC111774536,CD48,SLC25A42,GPR3,LOC111767395,INAFM2,LOC100059576,RAB2B,TMEM161B,LOC101910264,TMEM89,LY6G6F,LRP12,STXBP6,LOC100053427,FZD3,PIEZO1,LOC100055129,PTPRJ,AVEN,LOC100072638,SLC12A6,LOC100050265,LOC111776046,TPR,GRB2,CHDH,TMEM161A,BRI3,ICAM3,RAPGEF6,TSPAN16,CYCS,LOC100071420,TREX1,SLC17A4,PKD1L2,SLC26A4,GPR84,PCLO,LOC100062…	286.85	+	1.19	3e-05	0.00932
Hanla horse	GO_CC	cellular_component (GO:0005575)	17666	632	LOC111776048,TSPOAP1,IRF6,LOC100071922,PARVA,ULK3,FKBP7,LOC100067995,NAV2,CARM1,LY6G6C,INPPL1,C3H4orf19,MGAT4C,LOC111774536,VWA8,APTX,CD48,SLC25A42,NOP2,GPR3,QRICH1,LOC111767395,MRPL36,BRD4,OLFML2B,INAFM2,ANAPC16,DDX49,LOC100059576,RAB2B,HAT1,DTX3,RNASE13,TMEM161B,LOC101910264,PPP1R1A,TMEM89,LY6G6F,LRP12,STXBP6,ASXL1,LOC100053427,FZD3,PDC,ZNF2,POU5F1,DEFB4B,SUGP2,PIEZO1,LOC100055129,PTPRJ,AVEN,LO…	580	+	1.09	5.07e-09	9.44e-06
Hanla horse	GO_CC	cellular anatomical entity (GO:0110165)	17543	627	LOC111776048,TSPOAP1,IRF6,LOC100071922,PARVA,ULK3,FKBP7,LOC100067995,NAV2,CARM1,LY6G6C,INPPL1,C3H4orf19,MGAT4C,LOC111774536,VWA8,APTX,CD48,SLC25A42,NOP2,GPR3,QRICH1,LOC111767395,MRPL36,BRD4,OLFML2B,INAFM2,ANAPC16,DDX49,LOC100059576,RAB2B,HAT1,DTX3,RNASE13,TMEM161B,LOC101910264,PPP1R1A,TMEM89,LY6G6F,LRP12,STXBP6,ASXL1,LOC100053427,FZD3,PDC,ZNF2,POU5F1,DEFB4B,SUGP2,PIEZO1,LOC100055129,PTPRJ,AVEN,LO…	575.97	+	1.09	1.74e-08	1.08e-05
Hanla horse	GO_CC	Unclassified (UNCLASSIFIED)	3198	53	EFCAB5,PHGDH,ANKRD34A,PLCL1,R3HDM1,NDUFS6,ZNF391,DUS4L,LRMDA,INVS,EDARADD,TRMT13,SDSL,C5H1orf87,TTC34,CCDC159,CFAP77,CA10,DALRD3,LOC102149803,KLHL29,LOC111775605,CFAP74,BCO1,NWD2,TAPBPL,GTSF1,ANKRD35,ACP5,ZNF697,SPINK8,PABPN1L,LOC100629395,NUTM1,GPANK1,IPCEF1,PTMS,SFTA2,LOC111770908,NHLH1,CABCOCO1,C5H1orf74,CCSER1,ZNF384,FAM184A,RNF166,HUNK,LOC100060714,TBC1D1,LOC111767394,PSORS1C2,LOC102149904,C…	105	-	0.5	5.07e-09	4.72e-06
